# Supplementary material for: E‐Selective Radical Difunctionalization of Unactivated Alkynes: Preparation of Functionalized Allyl Alcohols from Aliphatic Alkynes
Source: Adv Sci (Weinh). 2024 Feb 13;11(16):2309022. doi: 10.1002/advs.202309022 (PMC11040374; doi:10.1002/advs.202309022)
Supplement: Supplementary file 2 — Supporting Information [file ADVS-11-2309022-s002.cif]

data_a
_audit_creation_date               2022-11-04
_audit_creation_method
;
Olex2 1.3
(compiled 2020.11.12 svn.r5f609507 for OlexSys, GUI svn.r6272)
;
_shelx_SHELXL_version_number       '2018/3'
_audit_contact_author_address      ?
_audit_contact_author_email        ?
_audit_contact_author_name         ''
_audit_contact_author_phone        ?
_publ_contact_author_id_orcid      ?
_publ_section_references
;
Dolomanov, O.V., Bourhis, L.J., Gildea, R.J, Howard, J.A.K. & Puschmann, H.
 (2009), J. Appl. Cryst. 42, 339-341.

Sheldrick, G.M. (2008). Acta Cryst. A64, 112-122.

Sheldrick, G.M. (2015). Acta Cryst. C71, 3-8.
;
_chemical_name_common              ?
_chemical_name_systematic          ?
_chemical_formula_moiety           'C24 H24 N2 O3 S'
_chemical_formula_sum              'C24 H24 N2 O3 S'
_chemical_formula_weight           420.51
_chemical_melting_point            ?
loop_
  _atom_type_symbol
  _atom_type_description
  _atom_type_scat_dispersion_real
  _atom_type_scat_dispersion_imag
  _atom_type_scat_source
 'C' 'C' 0.0033 0.0016 'International Tables Vol C Tables 4.2.6.8 and 6.1.1.4'
 'H' 'H' 0.0000 0.0000 'International Tables Vol C Tables 4.2.6.8 and 6.1.1.4'
 'N' 'N' 0.0061 0.0033 'International Tables Vol C Tables 4.2.6.8 and 6.1.1.4'
 'O' 'O' 0.0106 0.0060 'International Tables Vol C Tables 4.2.6.8 and 6.1.1.4'
 'S' 'S' 0.1246 0.1234 'International Tables Vol C Tables 4.2.6.8 and 6.1.1.4'

_shelx_space_group_comment
;
The symmetry employed for this shelxl refinement is uniquely defined
by the following loop, which should always be used as a source of
symmetry information in preference to the above space-group names.
They are only intended as comments.
;
_space_group_crystal_system        'triclinic'
_space_group_IT_number             2
_space_group_name_H-M_alt          'P -1'
_space_group_name_Hall             '-P 1'
loop_
  _space_group_symop_operation_xyz
 'x, y, z'
 '-x, -y, -z'

_cell_length_a                     8.3959(3)
_cell_length_b                     9.9482(4)
_cell_length_c                     13.7861(5)
_cell_angle_alpha                  85.8973(19)
_cell_angle_beta                   87.8852(18)
_cell_angle_gamma                  69.4629(19)
_cell_volume                       1075.44(7)
_cell_formula_units_Z              2
_cell_measurement_reflns_used      8691
_cell_measurement_temperature      296.15
_cell_measurement_theta_max        26.66
_cell_measurement_theta_min        2.57
_shelx_estimated_absorpt_T_max     0.965
_shelx_estimated_absorpt_T_min     0.900
_exptl_absorpt_coefficient_mu      0.178
_exptl_absorpt_correction_T_max    0.7456
_exptl_absorpt_correction_T_min    0.6520
_exptl_absorpt_correction_type     multi-scan
_exptl_absorpt_process_details
;
SADABS-2014/5 (Bruker,2014/5) was used for absorption correction.
wR2(int) was 0.1579 before and 0.0668 after correction.
The Ratio of minimum to maximum transmission is 0.8745.
The \l/2 correction factor is Not present.
;
_exptl_absorpt_special_details     ?
_exptl_crystal_colour              colourless
_exptl_crystal_colour_primary      colourless
_exptl_crystal_density_diffrn      1.299
_exptl_crystal_density_meas        ?
_exptl_crystal_density_method      ?
_exptl_crystal_description         block
_exptl_crystal_F_000               444
_exptl_crystal_size_max            0.6
_exptl_crystal_size_mid            0.4
_exptl_crystal_size_min            0.2
_exptl_transmission_factor_max     ?
_exptl_transmission_factor_min     ?
_diffrn_reflns_av_R_equivalents    0.0670
_diffrn_reflns_av_unetI/netI       0.0512
_diffrn_reflns_Laue_measured_fraction_full  0.999
_diffrn_reflns_Laue_measured_fraction_max  0.998
_diffrn_reflns_limit_h_max         10
_diffrn_reflns_limit_h_min         -10
_diffrn_reflns_limit_k_max         12
_diffrn_reflns_limit_k_min         -12
_diffrn_reflns_limit_l_max         17
_diffrn_reflns_limit_l_min         -17
_diffrn_reflns_number              27960
_diffrn_reflns_point_group_measured_fraction_full  0.999
_diffrn_reflns_point_group_measured_fraction_max  0.998
_diffrn_reflns_theta_full          25.242
_diffrn_reflns_theta_max           27.590
_diffrn_reflns_theta_min           2.190
_diffrn_ambient_temperature        296.15
_diffrn_detector_area_resol_mean   ?
_diffrn_measured_fraction_theta_full  0.999
_diffrn_measured_fraction_theta_max  0.998
_diffrn_measurement_device_type    'Bruker APEX-II CCD'
_diffrn_measurement_method         '\f and \w scans'
_diffrn_radiation_type             MoK\a
_diffrn_radiation_wavelength       0.71073
_diffrn_source                     ?
_diffrn_source_current             1.0
_diffrn_source_power               0.05
_diffrn_source_voltage             50.0
_diffrn_standards_number           0
_reflns_Friedel_coverage           0.000
_reflns_Friedel_fraction_full      .
_reflns_Friedel_fraction_max       .
_reflns_number_gt                  3355
_reflns_number_total               4965
_reflns_special_details
;
 Reflections were merged by SHELXL according to the crystal
 class for the calculation of statistics and refinement.
 
 _reflns_Friedel_fraction is defined as the number of unique
 Friedel pairs measured divided by the number that would be
 possible theoretically, ignoring centric projections and
 systematic absences.
;
_reflns_threshold_expression       'I > 2\s(I)'
_computing_cell_refinement         ?
_computing_data_collection         ?
_computing_data_reduction          ?
_computing_molecular_graphics      'Olex2 1.3 (Dolomanov et al., 2009)'
_computing_publication_material    'Olex2 1.3 (Dolomanov et al., 2009)'
_computing_structure_refinement    'SHELXL 2018/3 (Sheldrick, 2015)'
_computing_structure_solution      'SHELXS  (Sheldrick, 2008)'
_refine_diff_density_max           0.333
_refine_diff_density_min           -0.333
_refine_diff_density_rms           0.046
_refine_ls_extinction_coef         .
_refine_ls_extinction_method       none
_refine_ls_goodness_of_fit_ref     1.019
_refine_ls_hydrogen_treatment      constr
_refine_ls_matrix_type             full
_refine_ls_number_parameters       262
_refine_ls_number_reflns           4965
_refine_ls_number_restraints       0
_refine_ls_R_factor_all            0.0957
_refine_ls_R_factor_gt             0.0562
_refine_ls_restrained_S_all        1.019
_refine_ls_shift/su_max            0.000
_refine_ls_shift/su_mean           0.000
_refine_ls_structure_factor_coef   Fsqd
_refine_ls_weighting_details      
 'w=1/[\s^2^(Fo^2^)+(0.0548P)^2^+0.5696P] where P=(Fo^2^+2Fc^2^)/3'
_refine_ls_weighting_scheme        calc
_refine_ls_wR_factor_gt            0.1274
_refine_ls_wR_factor_ref           0.1453
_refine_special_details            ?
_olex2_refinement_description
;
1. Fixed Uiso
 At 1.2 times of:
  All C(H) groups, All C(H,H) groups
 At 1.5 times of:
  All C(H,H,H) groups, All O(H) groups
2.a Secondary CH2 refined with riding coordinates:
 C9(H9A,H9B), C10(H10A,H10B), C11(H11A,H11B), C12(H12A,H12B)
2.b Aromatic/amide H refined with riding coordinates:
 C3(H3A), C2(H2), C1(H1), C4(H4), C14(H14), C20(H20), C21(H21), C22(H22),
 C23(H23)
2.c Fitted hexagon refined as free rotating group:
 C3(C2,C1,C6,C5,C4)
2.d Idealised Me refined as rotating group:
 C16(H16A,H16B,H16C), C17(H17A,H17B,H17C)
2.e Idealised tetrahedral OH refined as rotating group:
 O3(H3)
;
_atom_sites_solution_hydrogens     geom
_atom_sites_solution_primary       direct
_atom_sites_solution_secondary     ?
loop_
  _atom_site_label
  _atom_site_type_symbol
  _atom_site_fract_x
  _atom_site_fract_y
  _atom_site_fract_z
  _atom_site_U_iso_or_equiv
  _atom_site_adp_type
  _atom_site_occupancy
  _atom_site_site_symmetry_order
  _atom_site_calc_flag
  _atom_site_refinement_flags_posn
  _atom_site_refinement_flags_adp
  _atom_site_refinement_flags_occupancy
  _atom_site_disorder_assembly
  _atom_site_disorder_group
 S1 S 0.77319(7) -0.11980(7) 0.95080(4) 0.04562(18) Uani 1 1 d . . . . .
 O1 O 0.4595(3) 0.4359(2) 0.34204(16) 0.0810(6) Uani 1 1 d . . . . .
 O2 O 0.0329(3) 0.3238(2) 0.49872(14) 0.0765(6) Uani 1 1 d . . . . .
 O3 O 0.9028(2) 0.1819(2) 0.64864(15) 0.0784(6) Uani 1 1 d . . . . .
 H3 H 0.953355 0.210389 0.604437 0.118 Uiso 1 1 calc R U . . .
 N1 N 0.2685(2) 0.3725(2) 0.44184(13) 0.0496(5) Uani 1 1 d . . . . .
 N2 N 0.5705(2) -0.1280(2) 0.81595(13) 0.0445(4) Uani 1 1 d . . . . .
 C3 C 0.0325(3) 0.4904(2) 0.13641(9) 0.1005(13) Uani 1 1 d G . . . .
 H3A H 0.022800 0.520151 0.070714 0.121 Uiso 1 1 calc R U . . .
 C2 C -0.0977(3) 0.4556(2) 0.18446(15) 0.0952(13) Uani 1 1 d G . . . .
 H2 H -0.194511 0.462167 0.150915 0.114 Uiso 1 1 calc R U . . .
 C1 C -0.08324(19) 0.4111(2) 0.28266(15) 0.0727(8) Uani 1 1 d G . . . .
 H1 H -0.170357 0.387851 0.314807 0.087 Uiso 1 1 calc R U . . .
 C6 C 0.0614(2) 0.40131(17) 0.33280(9) 0.0498(6) Uani 1 1 d G . . . .
 C5 C 0.19163(18) 0.43605(18) 0.28475(11) 0.0511(6) Uani 1 1 d G . . . .
 C4 C 0.1772(3) 0.4806(2) 0.18656(11) 0.0772(9) Uani 1 1 d G . . . .
 H4 H 0.264269 0.503819 0.154409 0.093 Uiso 1 1 calc R U . . .
 C7 C 0.1109(3) 0.3609(3) 0.43346(17) 0.0497(6) Uani 1 1 d . . . . .
 C8 C 0.3258(3) 0.4179(3) 0.35385(18) 0.0526(6) Uani 1 1 d . . . . .
 C9 C 0.3590(3) 0.3429(3) 0.53375(18) 0.0606(7) Uani 1 1 d . . . . .
 H9A H 0.276761 0.362960 0.586941 0.073 Uiso 1 1 calc R U . . .
 H9B H 0.422840 0.407108 0.536219 0.073 Uiso 1 1 calc R U . . .
 C10 C 0.4787(3) 0.1903(3) 0.54749(15) 0.0486(6) Uani 1 1 d . . . . .
 H10A H 0.569978 0.174097 0.499561 0.058 Uiso 1 1 calc R U . . .
 H10B H 0.418134 0.125947 0.536343 0.058 Uiso 1 1 calc R U . . .
 C11 C 0.5541(3) 0.1550(3) 0.64788(15) 0.0443(5) Uani 1 1 d . . . . .
 H11A H 0.464928 0.157692 0.695264 0.053 Uiso 1 1 calc R U . . .
 H11B H 0.600985 0.227393 0.662725 0.053 Uiso 1 1 calc R U . . .
 C12 C 0.6938(3) 0.0070(2) 0.65631(15) 0.0429(5) Uani 1 1 d . . . . .
 H12A H 0.644370 -0.065628 0.646546 0.052 Uiso 1 1 calc R U . . .
 H12B H 0.777558 0.001911 0.605005 0.052 Uiso 1 1 calc R U . . .
 C13 C 0.7820(3) -0.0267(2) 0.75294(14) 0.0383(5) Uani 1 1 d . . . . .
 C14 C 0.9230(3) -0.0011(2) 0.77216(16) 0.0450(5) Uani 1 1 d . . . . .
 H14 H 0.966141 -0.031721 0.834248 0.054 Uiso 1 1 calc R U . . .
 C15 C 1.0221(3) 0.0707(3) 0.70712(17) 0.0508(6) Uani 1 1 d . . . . .
 C16 C 1.1497(4) -0.0376(3) 0.6441(2) 0.0741(8) Uani 1 1 d . . . . .
 H16A H 1.210566 0.010398 0.603010 0.111 Uiso 1 1 calc R U . . .
 H16B H 1.090505 -0.080033 0.604662 0.111 Uiso 1 1 calc R U . . .
 H16C H 1.228434 -0.111380 0.685025 0.111 Uiso 1 1 calc R U . . .
 C17 C 1.1139(4) 0.1392(3) 0.7695(2) 0.0718(8) Uani 1 1 d . . . . .
 H17A H 1.033595 0.202329 0.812219 0.108 Uiso 1 1 calc R U . . .
 H17B H 1.167817 0.193256 0.728504 0.108 Uiso 1 1 calc R U . . .
 H17C H 1.198494 0.065520 0.807406 0.108 Uiso 1 1 calc R U . . .
 C18 C 0.7008(3) -0.0915(2) 0.83013(14) 0.0382(5) Uani 1 1 d . . . . .
 C19 C 0.5198(3) -0.1838(2) 0.90157(16) 0.0443(5) Uani 1 1 d . . . . .
 C20 C 0.3832(4) -0.2334(3) 0.91076(19) 0.0619(7) Uani 1 1 d . . . . .
 H20 H 0.319375 -0.232802 0.856929 0.074 Uiso 1 1 calc R U . . .
 C21 C 0.3453(4) -0.2831(3) 1.0011(2) 0.0708(8) Uani 1 1 d . . . . .
 H21 H 0.254846 -0.316686 1.007947 0.085 Uiso 1 1 calc R U . . .
 C22 C 0.4384(4) -0.2843(3) 1.08202(19) 0.0662(8) Uani 1 1 d . . . . .
 H22 H 0.408897 -0.317414 1.142363 0.079 Uiso 1 1 calc R U . . .
 C23 C 0.5739(3) -0.2373(3) 1.07432(17) 0.0536(6) Uani 1 1 d . . . . .
 H23 H 0.637296 -0.238902 1.128593 0.064 Uiso 1 1 calc R U . . .
 C24 C 0.6141(3) -0.1873(2) 0.98348(15) 0.0414(5) Uani 1 1 d . . . . .

loop_
  _atom_site_aniso_label
  _atom_site_aniso_U_11
  _atom_site_aniso_U_22
  _atom_site_aniso_U_33
  _atom_site_aniso_U_23
  _atom_site_aniso_U_13
  _atom_site_aniso_U_12
 S1 0.0479(3) 0.0568(4) 0.0354(3) 0.0030(2) -0.0044(2) -0.0232(3)
 O1 0.0702(13) 0.0941(16) 0.0904(15) -0.0009(12) 0.0092(11) -0.0452(12)
 O2 0.0803(13) 0.0819(14) 0.0672(12) 0.0162(10) 0.0129(10) -0.0335(11)
 O3 0.0536(11) 0.0910(15) 0.0878(15) 0.0436(12) -0.0075(10) -0.0306(10)
 N1 0.0515(12) 0.0520(12) 0.0422(10) 0.0056(9) -0.0089(9) -0.0150(9)
 N2 0.0489(11) 0.0492(11) 0.0396(10) 0.0042(8) -0.0063(8) -0.0230(9)
 C3 0.178(4) 0.061(2) 0.0567(19) -0.0013(15) -0.047(2) -0.031(2)
 C2 0.133(3) 0.0502(18) 0.091(2) -0.0062(17) -0.066(2) -0.0110(19)
 C1 0.0680(18) 0.0479(16) 0.099(2) -0.0130(15) -0.0222(16) -0.0119(14)
 C6 0.0539(14) 0.0363(12) 0.0539(14) -0.0023(10) -0.0118(11) -0.0081(11)
 C5 0.0719(16) 0.0358(12) 0.0415(12) 0.0008(10) -0.0032(11) -0.0140(12)
 C4 0.129(3) 0.0526(17) 0.0446(15) 0.0030(12) 0.0018(16) -0.0269(17)
 C7 0.0552(15) 0.0424(13) 0.0487(13) 0.0033(10) 0.0004(11) -0.0147(11)
 C8 0.0567(15) 0.0484(14) 0.0526(14) 0.0022(11) 0.0008(12) -0.0195(12)
 C9 0.0691(17) 0.0601(16) 0.0477(14) -0.0012(12) -0.0182(12) -0.0154(14)
 C10 0.0507(14) 0.0552(15) 0.0360(11) -0.0023(10) -0.0037(10) -0.0133(11)
 C11 0.0404(12) 0.0563(14) 0.0347(11) -0.0028(10) -0.0015(9) -0.0149(11)
 C12 0.0473(13) 0.0488(13) 0.0330(10) -0.0021(9) 0.0004(9) -0.0175(11)
 C13 0.0396(12) 0.0380(12) 0.0347(10) -0.0002(9) 0.0018(9) -0.0110(9)
 C14 0.0420(12) 0.0514(14) 0.0395(11) 0.0048(10) -0.0015(9) -0.0151(11)
 C15 0.0388(12) 0.0606(15) 0.0520(13) 0.0098(11) 0.0007(10) -0.0190(11)
 C16 0.0666(18) 0.091(2) 0.0646(17) -0.0085(15) 0.0224(14) -0.0291(16)
 C17 0.0642(17) 0.075(2) 0.086(2) -0.0044(16) 0.0034(15) -0.0369(16)
 C18 0.0403(12) 0.0375(12) 0.0345(10) -0.0004(9) -0.0033(9) -0.0110(9)
 C19 0.0497(13) 0.0421(13) 0.0443(12) 0.0037(10) -0.0031(10) -0.0210(11)
 C20 0.0728(18) 0.0692(18) 0.0579(15) 0.0085(13) -0.0078(13) -0.0444(15)
 C21 0.081(2) 0.081(2) 0.0696(18) 0.0125(15) -0.0004(15) -0.0551(17)
 C22 0.089(2) 0.0715(19) 0.0496(15) 0.0100(13) 0.0063(14) -0.0455(16)
 C23 0.0669(16) 0.0553(15) 0.0412(12) 0.0035(11) 0.0002(11) -0.0258(13)
 C24 0.0466(12) 0.0383(12) 0.0393(11) 0.0007(9) 0.0005(9) -0.0154(10)

_geom_special_details
;
 All esds (except the esd in the dihedral angle between two l.s. planes)
 are estimated using the full covariance matrix.  The cell esds are taken
 into account individually in the estimation of esds in distances, angles
 and torsion angles; correlations between esds in cell parameters are only
 used when they are defined by crystal symmetry.  An approximate (isotropic)
 treatment of cell esds is used for estimating esds involving l.s. planes.
;
loop_
  _geom_bond_atom_site_label_1
  _geom_bond_atom_site_label_2
  _geom_bond_distance
  _geom_bond_site_symmetry_2
  _geom_bond_publ_flag
 S1 C18 1.762(2) . ?
 S1 C24 1.726(2) . ?
 O1 C8 1.201(3) . ?
 O2 C7 1.206(3) . ?
 O3 H3 0.8200 . ?
 O3 C15 1.426(3) . ?
 N1 C7 1.377(3) . ?
 N1 C8 1.392(3) . ?
 N1 C9 1.460(3) . ?
 N2 C18 1.293(3) . ?
 N2 C19 1.385(3) . ?
 C3 H3A 0.9300 . ?
 C3 C2 1.3900 . ?
 C3 C4 1.3900 . ?
 C2 H2 0.9300 . ?
 C2 C1 1.3900 . ?
 C1 H1 0.9300 . ?
 C1 C6 1.3900 . ?
 C6 C5 1.3900 . ?
 C6 C7 1.451(3) . ?
 C5 C4 1.3900 . ?
 C5 C8 1.457(3) . ?
 C4 H4 0.9300 . ?
 C9 H9A 0.9700 . ?
 C9 H9B 0.9700 . ?
 C9 C10 1.501(3) . ?
 C10 H10A 0.9700 . ?
 C10 H10B 0.9700 . ?
 C10 C11 1.510(3) . ?
 C11 H11A 0.9700 . ?
 C11 H11B 0.9700 . ?
 C11 C12 1.527(3) . ?
 C12 H12A 0.9700 . ?
 C12 H12B 0.9700 . ?
 C12 C13 1.507(3) . ?
 C13 C14 1.335(3) . ?
 C13 C18 1.473(3) . ?
 C14 H14 0.9300 . ?
 C14 C15 1.509(3) . ?
 C15 C16 1.522(4) . ?
 C15 C17 1.517(4) . ?
 C16 H16A 0.9600 . ?
 C16 H16B 0.9600 . ?
 C16 H16C 0.9600 . ?
 C17 H17A 0.9600 . ?
 C17 H17B 0.9600 . ?
 C17 H17C 0.9600 . ?
 C19 C20 1.397(3) . ?
 C19 C24 1.394(3) . ?
 C20 H20 0.9300 . ?
 C20 C21 1.375(4) . ?
 C21 H21 0.9300 . ?
 C21 C22 1.383(4) . ?
 C22 H22 0.9300 . ?
 C22 C23 1.372(4) . ?
 C23 H23 0.9300 . ?
 C23 C24 1.388(3) . ?

loop_
  _geom_angle_atom_site_label_1
  _geom_angle_atom_site_label_2
  _geom_angle_atom_site_label_3
  _geom_angle
  _geom_angle_site_symmetry_1
  _geom_angle_site_symmetry_3
  _geom_angle_publ_flag
 C24 S1 C18 89.16(10) . . ?
 C15 O3 H3 109.5 . . ?
 C7 N1 C8 111.88(19) . . ?
 C7 N1 C9 122.7(2) . . ?
 C8 N1 C9 125.4(2) . . ?
 C18 N2 C19 110.82(18) . . ?
 C2 C3 H3A 120.0 . . ?
 C2 C3 C4 120.0 . . ?
 C4 C3 H3A 120.0 . . ?
 C3 C2 H2 120.0 . . ?
 C1 C2 C3 120.0 . . ?
 C1 C2 H2 120.0 . . ?
 C2 C1 H1 120.0 . . ?
 C2 C1 C6 120.0 . . ?
 C6 C1 H1 120.0 . . ?
 C1 C6 C5 120.0 . . ?
 C1 C6 C7 132.45(15) . . ?
 C5 C6 C7 107.55(15) . . ?
 C6 C5 C4 120.0 . . ?
 C6 C5 C8 108.68(14) . . ?
 C4 C5 C8 131.31(14) . . ?
 C3 C4 H4 120.0 . . ?
 C5 C4 C3 120.0 . . ?
 C5 C4 H4 120.0 . . ?
 O2 C7 N1 125.2(2) . . ?
 O2 C7 C6 128.2(2) . . ?
 N1 C7 C6 106.64(18) . . ?
 O1 C8 N1 124.8(2) . . ?
 O1 C8 C5 130.0(2) . . ?
 N1 C8 C5 105.25(19) . . ?
 N1 C9 H9A 109.0 . . ?
 N1 C9 H9B 109.0 . . ?
 N1 C9 C10 112.9(2) . . ?
 H9A C9 H9B 107.8 . . ?
 C10 C9 H9A 109.0 . . ?
 C10 C9 H9B 109.0 . . ?
 C9 C10 H10A 109.1 . . ?
 C9 C10 H10B 109.1 . . ?
 C9 C10 C11 112.62(19) . . ?
 H10A C10 H10B 107.8 . . ?
 C11 C10 H10A 109.1 . . ?
 C11 C10 H10B 109.1 . . ?
 C10 C11 H11A 109.2 . . ?
 C10 C11 H11B 109.2 . . ?
 C10 C11 C12 112.00(18) . . ?
 H11A C11 H11B 107.9 . . ?
 C12 C11 H11A 109.2 . . ?
 C12 C11 H11B 109.2 . . ?
 C11 C12 H12A 108.9 . . ?
 C11 C12 H12B 108.9 . . ?
 H12A C12 H12B 107.7 . . ?
 C13 C12 C11 113.41(18) . . ?
 C13 C12 H12A 108.9 . . ?
 C13 C12 H12B 108.9 . . ?
 C14 C13 C12 125.04(19) . . ?
 C14 C13 C18 119.59(19) . . ?
 C18 C13 C12 115.37(18) . . ?
 C13 C14 H14 115.5 . . ?
 C13 C14 C15 129.0(2) . . ?
 C15 C14 H14 115.5 . . ?
 O3 C15 C14 107.50(18) . . ?
 O3 C15 C16 111.0(2) . . ?
 O3 C15 C17 108.3(2) . . ?
 C14 C15 C16 110.8(2) . . ?
 C14 C15 C17 109.1(2) . . ?
 C17 C15 C16 110.0(2) . . ?
 C15 C16 H16A 109.5 . . ?
 C15 C16 H16B 109.5 . . ?
 C15 C16 H16C 109.5 . . ?
 H16A C16 H16B 109.5 . . ?
 H16A C16 H16C 109.5 . . ?
 H16B C16 H16C 109.5 . . ?
 C15 C17 H17A 109.5 . . ?
 C15 C17 H17B 109.5 . . ?
 C15 C17 H17C 109.5 . . ?
 H17A C17 H17B 109.5 . . ?
 H17A C17 H17C 109.5 . . ?
 H17B C17 H17C 109.5 . . ?
 N2 C18 S1 115.14(15) . . ?
 N2 C18 C13 123.43(19) . . ?
 C13 C18 S1 121.41(16) . . ?
 N2 C19 C20 125.0(2) . . ?
 N2 C19 C24 115.63(19) . . ?
 C24 C19 C20 119.3(2) . . ?
 C19 C20 H20 120.7 . . ?
 C21 C20 C19 118.6(2) . . ?
 C21 C20 H20 120.7 . . ?
 C20 C21 H21 119.2 . . ?
 C20 C21 C22 121.5(2) . . ?
 C22 C21 H21 119.2 . . ?
 C21 C22 H22 119.6 . . ?
 C23 C22 C21 120.8(2) . . ?
 C23 C22 H22 119.6 . . ?
 C22 C23 H23 120.8 . . ?
 C22 C23 C24 118.3(2) . . ?
 C24 C23 H23 120.8 . . ?
 C19 C24 S1 109.25(16) . . ?
 C23 C24 S1 129.30(19) . . ?
 C23 C24 C19 121.4(2) . . ?

loop_
  _geom_torsion_atom_site_label_1
  _geom_torsion_atom_site_label_2
  _geom_torsion_atom_site_label_3
  _geom_torsion_atom_site_label_4
  _geom_torsion
  _geom_torsion_site_symmetry_1
  _geom_torsion_site_symmetry_2
  _geom_torsion_site_symmetry_3
  _geom_torsion_site_symmetry_4
  _geom_torsion_publ_flag
 N1 C9 C10 C11 -172.3(2) . . . . ?
 N2 C19 C20 C21 -178.6(3) . . . . ?
 N2 C19 C24 S1 -0.7(3) . . . . ?
 N2 C19 C24 C23 178.4(2) . . . . ?
 C3 C2 C1 C6 0.0 . . . . ?
 C2 C3 C4 C5 0.0 . . . . ?
 C2 C1 C6 C5 0.0 . . . . ?
 C2 C1 C6 C7 179.1(2) . . . . ?
 C1 C6 C5 C4 0.0 . . . . ?
 C1 C6 C5 C8 179.48(17) . . . . ?
 C1 C6 C7 O2 0.8(4) . . . . ?
 C1 C6 C7 N1 -179.36(14) . . . . ?
 C6 C5 C4 C3 0.0 . . . . ?
 C6 C5 C8 O1 179.7(3) . . . . ?
 C6 C5 C8 N1 -0.1(2) . . . . ?
 C5 C6 C7 O2 180.0(2) . . . . ?
 C5 C6 C7 N1 -0.2(2) . . . . ?
 C4 C3 C2 C1 0.0 . . . . ?
 C4 C5 C8 O1 -0.9(4) . . . . ?
 C4 C5 C8 N1 179.28(14) . . . . ?
 C7 N1 C8 O1 -179.9(3) . . . . ?
 C7 N1 C8 C5 0.0(3) . . . . ?
 C7 N1 C9 C10 92.9(3) . . . . ?
 C7 C6 C5 C4 -179.28(16) . . . . ?
 C7 C6 C5 C8 0.20(17) . . . . ?
 C8 N1 C7 O2 180.0(2) . . . . ?
 C8 N1 C7 C6 0.1(3) . . . . ?
 C8 N1 C9 C10 -88.6(3) . . . . ?
 C8 C5 C4 C3 -179.3(2) . . . . ?
 C9 N1 C7 O2 -1.3(4) . . . . ?
 C9 N1 C7 C6 178.8(2) . . . . ?
 C9 N1 C8 O1 1.5(4) . . . . ?
 C9 N1 C8 C5 -178.7(2) . . . . ?
 C9 C10 C11 C12 -172.0(2) . . . . ?
 C10 C11 C12 C13 175.18(19) . . . . ?
 C11 C12 C13 C14 -92.4(3) . . . . ?
 C11 C12 C13 C18 87.1(2) . . . . ?
 C12 C13 C14 C15 2.9(4) . . . . ?
 C12 C13 C18 S1 -173.04(15) . . . . ?
 C12 C13 C18 N2 5.0(3) . . . . ?
 C13 C14 C15 O3 35.6(3) . . . . ?
 C13 C14 C15 C16 -85.9(3) . . . . ?
 C13 C14 C15 C17 152.8(3) . . . . ?
 C14 C13 C18 S1 6.4(3) . . . . ?
 C14 C13 C18 N2 -175.5(2) . . . . ?
 C18 S1 C24 C19 0.19(17) . . . . ?
 C18 S1 C24 C23 -178.8(2) . . . . ?
 C18 N2 C19 C20 -179.8(2) . . . . ?
 C18 N2 C19 C24 1.0(3) . . . . ?
 C18 C13 C14 C15 -176.5(2) . . . . ?
 C19 N2 C18 S1 -0.8(2) . . . . ?
 C19 N2 C18 C13 -178.98(19) . . . . ?
 C19 C20 C21 C22 0.2(5) . . . . ?
 C20 C19 C24 S1 -179.93(19) . . . . ?
 C20 C19 C24 C23 -0.8(4) . . . . ?
 C20 C21 C22 C23 -0.8(5) . . . . ?
 C21 C22 C23 C24 0.6(4) . . . . ?
 C22 C23 C24 S1 179.1(2) . . . . ?
 C22 C23 C24 C19 0.2(4) . . . . ?
 C24 S1 C18 N2 0.37(18) . . . . ?
 C24 S1 C18 C13 178.58(18) . . . . ?
 C24 C19 C20 C21 0.6(4) . . . . ?

_shelx_res_file
;
TITL A in P-1 #2
    a.res
    created by SHELXL-2018/3 at 19:05:38 on 04-Nov-2022
REM reset to P-1 #2
CELL 0.71073 8.3959 9.9482 13.7861 85.8973 87.8852 69.4629
ZERR 2 0.0003 0.0004 0.0005 0.0019 0.0018 0.0019
LATT 1
SFAC C H N O S
UNIT 48 48 4 6 2

L.S. 10
PLAN  20
SIZE 0.2 0.4 0.6
TEMP 23
CONF
BOND
MORE -1
fmap 2 53
BOND $H
ACTA
REM <olex2.extras>
REM <HklSrc "%.\\A.hkl">
REM </olex2.extras>

WGHT    0.054800    0.569600
FVAR       0.27267
S1    5    0.773185   -0.119796    0.950796    11.00000    0.04794    0.05681 =
         0.03541    0.00303   -0.00439   -0.02317
O1    4    0.459539    0.435924    0.342042    11.00000    0.07023    0.09410 =
         0.09039   -0.00093    0.00916   -0.04515
O2    4    0.032932    0.323767    0.498722    11.00000    0.08028    0.08189 =
         0.06717    0.01624    0.01293   -0.03348
O3    4    0.902781    0.181918    0.648636    11.00000    0.05360    0.09095 =
         0.08778    0.04360   -0.00746   -0.03057
AFIX 147
H3    2    0.953355    0.210389    0.604437    11.00000   -1.50000
AFIX   0
N1    3    0.268457    0.372466    0.441844    11.00000    0.05152    0.05200 =
         0.04224    0.00562   -0.00892   -0.01497
N2    3    0.570469   -0.127955    0.815947    11.00000    0.04889    0.04923 =
         0.03960    0.00416   -0.00633   -0.02300
AFIX  66
C3    1    0.032483    0.490361    0.136413    11.00000    0.17827    0.06141 =
         0.05670   -0.00125   -0.04696   -0.03139
AFIX  43
H3A   2    0.022800    0.520151    0.070714    11.00000   -1.20000
AFIX  65
C2    1   -0.097716    0.455620    0.184464    11.00000    0.13323    0.05022 =
         0.09058   -0.00618   -0.06607   -0.01098
AFIX  43
H2    2   -0.194511    0.462167    0.150915    11.00000   -1.20000
AFIX  65
C1    1   -0.083245    0.411095    0.282658    11.00000    0.06802    0.04791 =
         0.09861   -0.01302   -0.02224   -0.01193
AFIX  43
H1    2   -0.170357    0.387851    0.314807    11.00000   -1.20000
AFIX  65
C6    1    0.061426    0.401310    0.332802    11.00000    0.05393    0.03626 =
         0.05394   -0.00225   -0.01184   -0.00813
C5    1    0.191626    0.436050    0.284752    11.00000    0.07189    0.03579 =
         0.04155    0.00083   -0.00324   -0.01401
C4    1    0.177157    0.480576    0.186558    11.00000    0.12928    0.05257 =
         0.04464    0.00305    0.00183   -0.02685
AFIX  43
H4    2    0.264269    0.503819    0.154409    11.00000   -1.20000
AFIX   0
C7    1    0.110927    0.360944    0.433464    11.00000    0.05521    0.04241 =
         0.04868    0.00332    0.00044   -0.01472
C8    1    0.325843    0.417867    0.353847    11.00000    0.05667    0.04841 =
         0.05257    0.00220    0.00083   -0.01952
C9    1    0.358978    0.342930    0.533753    11.00000    0.06907    0.06013 =
         0.04773   -0.00123   -0.01817   -0.01535
AFIX  23
H9A   2    0.276761    0.362960    0.586941    11.00000   -1.20000
H9B   2    0.422840    0.407108    0.536219    11.00000   -1.20000
AFIX   0
C10   1    0.478710    0.190330    0.547489    11.00000    0.05066    0.05522 =
         0.03597   -0.00228   -0.00371   -0.01329
AFIX  23
H10A  2    0.569978    0.174097    0.499561    11.00000   -1.20000
H10B  2    0.418134    0.125947    0.536343    11.00000   -1.20000
AFIX   0
C11   1    0.554143    0.155006    0.647876    11.00000    0.04040    0.05627 =
         0.03469   -0.00284   -0.00146   -0.01490
AFIX  23
H11A  2    0.464928    0.157692    0.695264    11.00000   -1.20000
H11B  2    0.600985    0.227393    0.662725    11.00000   -1.20000
AFIX   0
C12   1    0.693791    0.007010    0.656313    11.00000    0.04733    0.04880 =
         0.03304   -0.00208    0.00039   -0.01746
AFIX  23
H12A  2    0.644370   -0.065628    0.646546    11.00000   -1.20000
H12B  2    0.777558    0.001911    0.605005    11.00000   -1.20000
AFIX   0
C13   1    0.781957   -0.026657    0.752943    11.00000    0.03959    0.03800 =
         0.03471   -0.00021    0.00175   -0.01097
C14   1    0.922993   -0.001071    0.772159    11.00000    0.04205    0.05138 =
         0.03955    0.00475   -0.00153   -0.01509
AFIX  43
H14   2    0.966141   -0.031721    0.834248    11.00000   -1.20000
AFIX   0
C15   1    1.022148    0.070688    0.707117    11.00000    0.03880    0.06063 =
         0.05202    0.00976    0.00066   -0.01899
C16   1    1.149686   -0.037576    0.644140    11.00000    0.06656    0.09104 =
         0.06456   -0.00850    0.02237   -0.02912
AFIX 137
H16A  2    1.210566    0.010398    0.603010    11.00000   -1.50000
H16B  2    1.090505   -0.080033    0.604662    11.00000   -1.50000
H16C  2    1.228434   -0.111380    0.685025    11.00000   -1.50000
AFIX   0
C17   1    1.113940    0.139241    0.769542    11.00000    0.06419    0.07493 =
         0.08603   -0.00444    0.00343   -0.03694
AFIX 137
H17A  2    1.033595    0.202329    0.812219    11.00000   -1.50000
H17B  2    1.167817    0.193256    0.728504    11.00000   -1.50000
H17C  2    1.198494    0.065520    0.807406    11.00000   -1.50000
AFIX   0
C18   1    0.700844   -0.091487    0.830128    11.00000    0.04031    0.03753 =
         0.03452   -0.00043   -0.00330   -0.01099
C19   1    0.519761   -0.183765    0.901566    11.00000    0.04973    0.04215 =
         0.04426    0.00371   -0.00311   -0.02095
C20   1    0.383236   -0.233383    0.910764    11.00000    0.07279    0.06922 =
         0.05792    0.00848   -0.00779   -0.04439
AFIX  43
H20   2    0.319375   -0.232802    0.856929    11.00000   -1.20000
AFIX   0
C21   1    0.345262   -0.283107    1.001104    11.00000    0.08072    0.08102 =
         0.06962    0.01249   -0.00039   -0.05508
AFIX  43
H21   2    0.254846   -0.316686    1.007947    11.00000   -1.20000
AFIX   0
C22   1    0.438444   -0.284324    1.082017    11.00000    0.08889    0.07154 =
         0.04959    0.00999    0.00631   -0.04548
AFIX  43
H22   2    0.408897   -0.317414    1.142363    11.00000   -1.20000
AFIX   0
C23   1    0.573924   -0.237307    1.074321    11.00000    0.06687    0.05526 =
         0.04116    0.00347    0.00025   -0.02579
AFIX  43
H23   2    0.637296   -0.238902    1.128593    11.00000   -1.20000
AFIX   0
C24   1    0.614071   -0.187279    0.983479    11.00000    0.04664    0.03828 =
         0.03927    0.00068    0.00051   -0.01544
HKLF 4


REM  A in P-1 #2
REM wR2 = 0.1453, GooF = S = 1.019, Restrained GooF = 1.019 for all data
REM R1 = 0.0562 for 3355 Fo > 4sig(Fo) and 0.0957 for all 4965 data
REM 262 parameters refined using 0 restraints

END

WGHT      0.0548      0.5696

REM Highest difference peak  0.333,  deepest hole -0.333,  1-sigma level  0.046
Q1    1   0.9422  0.0965  0.5965  11.00000  0.05    0.33
Q2    1   0.0230  0.4215  0.3177  11.00000  0.05    0.29
Q3    1   0.1723  0.4396  0.2598  11.00000  0.05    0.27
Q4    1   0.0339  0.5151  0.1601  11.00000  0.05    0.26
Q5    1  -0.0242  0.4440  0.1807  11.00000  0.05    0.24
Q6    1  -0.1073  0.3823  0.2960  11.00000  0.05    0.24
Q7    1   0.0934  0.4150  0.3010  11.00000  0.05    0.24
Q8    1   0.0955  0.4708  0.1472  11.00000  0.05    0.23
Q9    1   0.2352  0.4587  0.1736  11.00000  0.05    0.21
Q10   1   0.1398  0.4253  0.2782  11.00000  0.05    0.21
Q11   1   0.7472 -0.0653  0.7856  11.00000  0.05    0.21
Q12   1   0.9517  0.0360  0.7390  11.00000  0.05    0.18
Q13   1   0.3557  0.4244  0.5681  11.00000  0.05    0.17
Q14   1   0.4848 -0.2378  0.8989  11.00000  0.05    0.17
Q15   1   0.1033  0.3195  0.5441  11.00000  0.05    0.16
Q16   1   0.8218  0.0473  0.7617  11.00000  0.05    0.16
Q17   1   0.3562 -0.2396  0.9594  11.00000  0.05    0.15
Q18   1   0.3411  0.4958  0.1591  11.00000  0.05    0.15
Q19   1   0.7167  0.0143  0.7158  11.00000  0.05    0.14
Q20   1   0.8993 -0.2167  0.9532  11.00000  0.05    0.14
;
_shelx_res_checksum                86727
_shelx_hkl_file
;
  -1   0   0    0.46    0.09
  -1   0   0    0.55    0.07
   1   0   0    0.47    0.05
   1   0   0    0.43    0.09
   1   0   0    0.54    0.07
   1   0   0    0.37    0.05
  -2   0   0   46.94    2.47
  -2   0   0   47.99    2.45
  -2   0   0   46.63    2.44
  -2   0   0   44.65    2.53
   2   0   0   45.89    2.47
   2   0   0   43.55    2.48
   2   0   0   45.37    2.43
   2   0   0   47.13    2.44
   2   0   0   45.12    2.53
  -3   0   0    4.04    0.31
  -3   0   0    3.86    0.28
  -3   0   0    3.91    0.25
   3   0   0    3.68    0.25
   3   0   0    4.01    0.46
   3   0   0    3.97    0.34
   3   0   0    3.71    0.33
   3   0   0    3.63    0.24
  -4   0   0    1.92    0.37
  -4   0   0    1.67    0.18
  -4   0   0    2.49    0.29
  -4   0   0    1.86    0.27
   4   0   0    2.31    0.32
   4   0   0    2.15    0.29
   4   0   0    1.64    0.41
   4   0   0    2.07    0.18
   4   0   0    2.15    0.18
  -5   0   0    0.42    0.33
  -5   0   0   -0.07    0.22
  -5   0   0   -0.31    0.20
  -5   0   0    0.38    0.11
   5   0   0    0.29    0.39
   5   0   0    0.21    0.25
   5   0   0    0.22    0.25
   5   0   0    0.32    0.10
   5   0   0    0.26    0.11
  -6   0   0   12.69    1.11
  -6   0   0   12.70    0.93
  -6   0   0   12.41    0.95
  -6   0   0   12.57    0.93
  -6   0   0   12.64    0.75
   6   0   0   13.44    0.76
   6   0   0   14.03    0.97
   6   0   0   12.33    1.23
   6   0   0   13.49    0.80
   6   0   0   13.27    0.99
  -7   0   0    3.16    0.52
  -7   0   0    2.32    0.47
  -7   0   0    2.21    0.25
   7   0   0    2.80    0.29
   7   0   0    3.03    0.57
   7   0   0    2.93    0.85
   7   0   0    2.94    0.34
  -8   0   0    0.00    0.14
  -8   0   0    0.63    0.50
  -8   0   0    0.42    0.39
  -8   0   0   -0.77    0.76
   8   0   0   -0.10    0.17
   8   0   0   -0.39    0.63
   8   0   0   -0.04    0.20
  -9   0   0    3.74    1.17
  -9   0   0    3.08    0.96
  -9   0   0    3.71    0.62
   9   0   0    3.65    0.88
 -10   0   0    0.53    0.74
 -10   0   0   -0.40    1.26
  10   0   0    0.56    1.01
   9  -1   0    0.12    0.91
  -9   1   0    1.89    0.57
  -9   1   0    2.85    1.29
   8  -1   0    0.41    0.33
   8  -1   0   -0.57    0.60
  -8   1   0   -1.11    0.77
  -8   1   0    0.20    0.42
  -8   1   0    0.10    0.51
   7  -1   0   -0.19    0.49
   7  -1   0   -0.10    0.28
   7  -1   0   -0.21    0.18
  -7   1   0    0.02    0.17
  -7   1   0    0.00    0.37
  -7   1   0    0.19    0.69
  -7   1   0   -0.25    0.34
   6  -1   0   -0.25    0.37
   6  -1   0    0.16    0.24
   6  -1   0    0.03    0.13
   6  -1   0    0.30    0.24
   6  -1   0   -0.83    0.54
  -6   1   0    0.37    0.51
  -6   1   0    0.26    0.16
  -6   1   0    0.12    0.29
  -6   1   0    0.37    0.31
   5  -1   0   26.97    1.88
   5  -1   0   28.17    1.57
   5  -1   0   27.29    1.66
   5  -1   0   28.89    1.52
   5  -1   0   27.52    1.68
  -5   1   0   27.46    1.54
  -5   1   0   25.97    1.82
  -5   1   0   27.41    1.63
  -5   1   0   28.15    1.58
   4  -1   0    1.50    0.29
   4  -1   0    1.47    0.15
   4  -1   0    1.78    0.23
   4  -1   0    1.24    0.28
   4  -1   0    1.54    0.38
  -4   1   0    1.57    0.22
  -4   1   0    1.56    0.18
  -4   1   0    1.15    0.35
  -4   1   0    1.36    0.25
   3  -1   0   16.39    1.15
   3  -1   0   17.47    0.98
   3  -1   0   16.92    1.03
   3  -1   0   17.23    0.95
   3  -1   0   17.88    1.05
  -3   1   0   17.71    0.96
  -3   1   0   16.83    0.96
  -3   1   0   17.56    1.13
  -3   1   0   17.38    1.02
   2  -1   0   39.39    2.06
   2  -1   0   37.10    1.99
   2  -1   0   37.80    2.05
   2  -1   0   37.31    2.01
   2  -1   0   37.17    2.13
  -2   1   0   38.43    2.01
  -2   1   0   35.63    2.11
  -2   1   0   37.67    1.99
  -2   1   0   35.92    2.03
   1  -1   0   58.07    3.11
   1  -1   0   57.76    3.06
   1  -1   0   57.25    3.06
  -1   1   0   57.34    3.05
  -1   1   0   60.55    3.05
  -1   1   0   57.78    3.06
  -1   1   0   55.30    3.04
  -1   1   0   56.05    3.11
   0  -1   0   18.33    1.07
   0  -1   0   20.77    1.06
   0   1   0   18.63    1.07
   1   1   0  306.88   16.13
  -2  -1   0   23.39    1.29
  -2  -1   0   23.87    1.28
  -2  -1   0   24.28    1.25
  -2  -1   0   22.65    1.31
   2   1   0   23.71    1.29
   2   1   0   23.65    1.29
   2   1   0   23.06    1.25
   2   1   0   21.61    1.31
  -3  -1   0    0.14    0.12
  -3  -1   0   -0.09    0.14
  -3  -1   0    0.25    0.06
  -3  -1   0    0.36    0.12
   3   1   0    0.31    0.06
   3   1   0    0.50    0.11
   3   1   0    0.31    0.16
   3   1   0    0.20    0.20
   3   1   0    0.18    0.13
  -4  -1   0   22.99    1.48
  -4  -1   0   23.25    1.41
  -4  -1   0   25.25    1.32
  -4  -1   0   25.00    1.41
   4   1   0   24.87    1.36
   4   1   0   22.75    1.51
   4   1   0   24.43    1.33
   4   1   0   25.55    1.44
   4   1   0   24.12    1.41
  -5  -1   0    8.41    0.64
  -5  -1   0    8.64    0.66
  -5  -1   0    7.94    0.76
  -5  -1   0    8.34    0.67
  -5  -1   0    8.86    0.51
   5   1   0    8.87    0.52
   5   1   0    7.82    0.86
   5   1   0    8.65    0.66
   5   1   0    9.07    0.56
  -6  -1   0    7.43    0.68
  -6  -1   0    6.87    0.72
  -6  -1   0    8.02    0.49
  -6  -1   0    7.79    0.68
  -6  -1   0    8.31    0.85
   6   1   0    7.90    0.53
   6   1   0    8.37    0.97
   6   1   0    8.62    0.70
   6   1   0    8.28    0.51
  -7  -1   0    0.54    0.14
  -7  -1   0    0.31    0.42
  -7  -1   0    0.84    0.35
   7   1   0    0.28    0.64
   7   1   0    0.28    0.17
   7   1   0    0.48    0.18
   7   1   0    0.12    0.42
  -8  -1   0    0.55    0.40
  -8  -1   0    0.18    0.16
  -8  -1   0    0.72    0.53
   8   1   0    0.33    0.20
   8   1   0    0.53    0.15
   8   1   0    1.06    0.58
   8   1   0    0.14    0.80
  -9  -1   0   -0.20    0.61
  -9  -1   0   -0.95    0.36
  -9  -1   0    0.93    1.06
   9   1   0    0.63    0.68
 -10  -1   0    1.01    1.24
 -10  -1   0    0.44    0.52
  10   1   0   -1.54    0.86
   9  -2   0    0.61    0.89
  -9   2   0    0.41    1.28
  -9   2   0   -0.29    0.53
   8  -2   0    3.43    0.82
  -8   2   0    4.31    0.61
  -8   2   0    2.61    0.57
  -8   2   0    2.49    1.08
   7  -2   0    0.96    0.39
   7  -2   0    1.94    0.58
   7  -2   0    1.07    0.42
  -7   2   0    1.38    0.33
  -7   2   0    1.09    0.28
  -7   2   0    1.29    0.81
  -7   2   0    1.43    0.43
  -7   2   0    0.81    0.37
   6  -2   0    3.55    0.53
   6  -2   0    3.52    0.57
   6  -2   0    3.80    0.46
  -6   2   0    3.66    0.43
  -6   2   0    3.66    0.50
  -6   2   0    4.25    0.81
  -6   2   0    4.01    0.42
   5  -2   0    1.33    0.31
   5  -2   0    2.08    0.34
   5  -2   0    1.54    0.39
  -5   2   0    1.73    0.26
  -5   2   0    1.40    0.26
  -5   2   0    1.41    0.54
  -5   2   0    2.09    0.56
  -5   2   0    1.57    0.34
  -5   2   0    2.12    0.26
   4  -2   0    1.49    0.34
   4  -2   0    1.99    0.33
   4  -2   0    2.07    0.29
   4  -2   0    0.81    0.46
  -4   2   0    1.24    0.41
  -4   2   0    0.57    0.42
  -4   2   0    1.77    0.23
  -4   2   0    1.74    0.29
  -4   2   0    1.88    0.23
  -4   2   0    1.75    0.22
   3  -2   0   18.89    1.14
   3  -2   0   19.55    1.16
   3  -2   0   18.16    1.11
   3  -2   0   19.79    1.30
  -3   2   0   20.39    1.09
  -3   2   0   18.72    1.27
  -3   2   0   18.58    1.13
  -3   2   0   18.66    1.09
   2  -2   0   89.35    4.80
   2  -2   0   94.32    4.93
   2  -2   0   89.45    4.79
   2  -2   0   93.41    4.82
  -2   2   0   89.63    4.90
  -2   2   0   92.35    4.79
  -2   2   0   76.08    4.86
  -2   2   0   91.83    4.78
  -2   2   0   91.33    4.81
  -2   2   0   90.17    4.75
   1  -2   0  349.68   17.55
  -1   2   0  336.26   17.55
  -1   2   0  288.05   17.59
  -1   2   0  350.09   17.62
  -1   2   0  335.80   17.56
  -1   2   0  342.05   17.56
   0  -2   0   30.09    1.60
   0  -2   0   28.97    1.56
   0  -2   0   26.58    1.59
   0  -2   0   29.77    1.61
   0   2   0   29.69    1.57
   0   2   0   27.82    1.59
   0   2   0   29.97    1.61
   0   2   0   30.37    1.60
  -1  -2   0  308.31   15.95
  -1  -2   0  288.86   15.99
   1   2   0  309.72   15.97
   1   2   0  314.02   16.00
   1   2   0  299.27   15.95
   1   2   0  300.84   15.97
  -2  -2   0   68.13    3.50
  -2  -2   0   66.65    3.55
  -2  -2   0   63.25    3.49
  -2  -2   0   68.71    3.50
   2   2   0   64.92    3.49
   2   2   0   59.46    3.49
   2   2   0   67.01    3.54
   2   2   0   66.42    3.51
  -3  -2   0    1.48    0.20
  -3  -2   0    1.58    0.17
  -3  -2   0    2.00    0.28
  -3  -2   0    1.47    0.20
  -3  -2   0    1.60    0.22
   3   2   0    1.66    0.15
   3   2   0    1.48    0.22
   3   2   0    1.63    0.22
  -4  -2   0  104.03    5.43
  -4  -2   0   99.03    5.53
  -4  -2   0  112.10    5.51
  -4  -2   0  103.46    5.49
  -4  -2   0   99.20    5.52
   4   2   0  104.44    5.49
   4   2   0   98.48    5.50
   4   2   0  106.45    5.42
   4   2   0   94.14    5.55
  -5  -2   0   13.32    0.76
  -5  -2   0   12.31    0.92
  -5  -2   0   12.74    0.93
  -5  -2   0   13.01    0.86
  -5  -2   0   13.34    0.87
   5   2   0   13.30    0.77
   5   2   0   11.53    1.01
   5   2   0   13.46    0.87
   5   2   0   13.20    0.83
  -6  -2   0    1.03    0.30
  -6  -2   0    1.12    0.19
  -6  -2   0    1.06    0.33
  -6  -2   0    1.21    0.42
  -6  -2   0    1.46    0.40
   6   2   0    1.01    0.20
   6   2   0    1.57    0.50
   6   2   0    1.31    0.26
   6   2   0    1.19    0.34
  -7  -2   0    1.58    0.23
  -7  -2   0    1.68    0.51
  -7  -2   0    1.27    0.52
  -7  -2   0    2.19    0.42
   7   2   0    1.30    0.28
   7   2   0    1.97    0.70
   7   2   0    1.68    0.24
   7   2   0    2.03    0.46
  -8  -2   0    0.75    0.38
  -8  -2   0    0.27    0.20
  -8  -2   0    0.61    0.54
   8   2   0    0.47    0.78
   8   2   0    0.13    0.15
   8   2   0    0.48    0.48
   8   2   0    0.07    0.24
  -9  -2   0   -0.05    0.39
  -9  -2   0   -0.81    0.64
  -9  -2   0   -0.02    0.97
   9   2   0   -0.76    0.65
 -10  -2   0    1.39    0.52
 -10  -2   0    1.25    1.20
  10   2   0    1.73    0.84
   9  -3   0    2.64    0.93
  -9   3   0   -0.30    1.38
  -9   3   0    0.65    0.80
   8  -3   0    0.98    0.76
  -8   3   0    1.19    0.51
  -8   3   0    1.76    1.15
   7  -3   0    0.26    0.55
   7  -3   0    0.43    0.43
   7  -3   0    0.69    0.42
  -7   3   0   -0.56    0.86
  -7   3   0    0.96    0.42
   6  -3   0    4.92    0.62
   6  -3   0    4.54    0.62
   6  -3   0    5.37    0.69
  -6   3   0    3.99    0.50
  -6   3   0    2.84    0.45
  -6   3   0    2.98    0.82
  -6   3   0    3.95    0.51
   5  -3   0    0.65    0.35
   5  -3   0    0.91    0.34
   5  -3   0    1.20    0.35
  -5   3   0    0.74    0.23
  -5   3   0    0.69    0.23
  -5   3   0    0.16    0.54
  -5   3   0    0.85    0.34
  -5   3   0    1.01    0.28
   4  -3   0    0.64    0.29
   4  -3   0    0.51    0.28
   4  -3   0    1.00    0.28
  -4   3   0    0.50    0.22
  -4   3   0    0.50    0.46
  -4   3   0    0.81    0.17
  -4   3   0    0.17    0.42
  -4   3   0    0.90    0.21
  -4   3   0    0.67    0.28
   3  -3   0   15.92    0.98
   3  -3   0   15.62    0.96
   3  -3   0   16.51    1.00
  -3   3   0   14.20    0.96
  -3   3   0   15.68    0.87
  -3   3   0   13.92    1.09
  -3   3   0   13.29    1.10
  -3   3   0   15.47    0.94
  -3   3   0   15.31    0.92
   2  -3   0   58.88    3.06
   2  -3   0   58.49    3.09
   2  -3   0   57.75    3.11
  -2   3   0   58.83    3.09
  -2   3   0   57.47    3.21
  -2   3   0   47.92    3.16
  -2   3   0   56.22    3.10
  -2   3   0   55.06    3.03
  -2   3   0   58.57    3.08
   1  -3   0  388.68   21.61
   1  -3   0  399.76   21.66
   1  -3   0  440.12   21.63
   1  -3   0  417.27   21.65
  -1   3   0  365.93   21.68
  -1   3   0  433.08   21.64
  -1   3   0  411.43   21.67
  -1   3   0  419.60   21.66
  -1   3   0  425.07   21.73
   0  -3   0   45.68    2.74
   0  -3   0   49.83    2.77
   0  -3   0   50.18    2.76
   0   3   0   52.77    2.71
   0   3   0   52.26    2.79
   0   3   0   51.70    2.72
   0   3   0   54.87    2.77
   0   3   0   47.83    2.74
  -1  -3   0   84.93    5.04
  -1  -3   0   97.66    5.06
  -1  -3   0   97.56    5.13
   1   3   0   95.10    5.03
   1   3   0  100.15    5.14
   1   3   0   94.83    5.06
   1   3   0   97.66    5.10
  -2  -3   0    2.98    0.18
  -2  -3   0    2.56    0.23
  -2  -3   0    3.05    0.35
   2   3   0    2.80    0.26
   2   3   0    2.60    0.29
   2   3   0    2.62    0.32
   2   3   0    2.93    0.26
   2   3   0    2.49    0.19
  -3  -3   0  189.73    9.66
  -3  -3   0  197.33    9.69
  -3  -3   0  183.44    9.75
  -3  -3   0  183.50    9.66
  -3  -3   0  193.60    9.69
   3   3   0  177.83    9.69
   3   3   0  175.21    9.68
   3   3   0  155.91    9.72
   3   3   0  188.82    9.67
  -4  -3   0    0.06    0.14
  -4  -3   0    0.18    0.14
  -4  -3   0   -0.02    0.15
  -4  -3   0    0.29    0.16
  -4  -3   0    0.18    0.26
   4   3   0    0.15    0.20
   4   3   0    0.03    0.23
   4   3   0   -0.07    0.11
   4   3   0   -0.21    0.17
  -5  -3   0   22.22    1.46
  -5  -3   0   22.98    1.40
  -5  -3   0   25.06    1.35
  -5  -3   0   22.51    1.42
  -5  -3   0   24.03    1.39
   5   3   0   24.10    1.43
   5   3   0   21.65    1.50
   5   3   0   24.72    1.43
   5   3   0   23.22    1.31
  -6  -3   0    0.15    0.30
  -6  -3   0    0.07    0.28
  -6  -3   0    0.37    0.24
  -6  -3   0    0.49    0.38
  -6  -3   0    0.46    0.19
   6   3   0    0.17    0.17
   6   3   0   -0.07    0.43
   6   3   0    0.50    0.30
   6   3   0    0.37    0.27
  -7  -3   0   -0.42    0.26
  -7  -3   0    0.01    0.40
  -7  -3   0   -0.25    0.47
  -7  -3   0    0.10    0.22
   7   3   0   -0.01    0.20
   7   3   0    0.13    0.37
   7   3   0    0.40    0.29
   7   3   0    0.15    0.50
  -8  -3   0   -0.10    0.34
  -8  -3   0    0.14    0.57
   8   3   0    0.49    0.71
   8   3   0    0.57    0.23
   8   3   0    1.30    0.51
   8   3   0    1.26    0.33
  -9  -3   0    1.70    0.43
  -9  -3   0    1.59    0.74
   9   3   0    1.59    0.98
   9   3   0    1.58    0.64
 -10  -3   0    0.70    0.86
 -10  -3   0    1.38    0.48
 -10  -3   0    2.69    1.23
  10   3   0    2.05    0.85
   8  -4   0    0.67    0.76
  -8   4   0   -0.08    0.56
  -8   4   0    0.07    1.20
   7  -4   0   -0.21    0.50
   7  -4   0    0.86    0.60
  -7   4   0   -0.22    1.03
  -7   4   0    0.53    0.40
   6  -4   0    3.85    0.60
   6  -4   0    4.49    0.62
   6  -4   0    4.51    0.63
  -6   4   0    3.66    0.46
  -6   4   0    3.09    0.47
  -6   4   0    5.31    0.66
  -6   4   0    2.43    0.91
   5  -4   0    1.13    0.37
   5  -4   0    2.03    0.43
   5  -4   0    0.67    0.41
  -5   4   0    1.13    0.30
  -5   4   0    0.87    0.25
  -5   4   0    1.22    0.66
  -5   4   0    1.31    0.38
   4  -4   0    1.72    0.39
   4  -4   0    1.37    0.35
   4  -4   0    1.28    0.31
  -4   4   0    0.90    0.53
  -4   4   0    1.21    0.55
  -4   4   0    1.42    0.36
  -4   4   0    1.13    0.29
  -4   4   0    1.64    0.34
  -4   4   0    1.37    0.22
   3  -4   0    0.65    0.30
   3  -4   0    0.95    0.24
   3  -4   0    0.62    0.28
  -3   4   0    0.57    0.22
  -3   4   0    0.46    0.17
  -3   4   0    0.70    0.42
  -3   4   0    0.08    0.24
  -3   4   0    0.36    0.41
  -3   4   0    0.73    0.25
   2  -4   0   40.61    2.21
   2  -4   0   40.34    2.28
   2  -4   0   44.01    2.26
  -2   4   0   34.91    2.33
  -2   4   0   38.35    2.37
  -2   4   0   40.59    2.25
  -2   4   0   41.78    2.26
  -2   4   0   38.59    2.26
   1  -4   0    0.19    0.21
   1  -4   0    0.34    0.22
   1  -4   0    0.42    0.18
  -1   4   0    0.47    0.14
  -1   4   0    0.50    0.24
  -1   4   0    0.22    0.21
  -1   4   0    0.39    0.19
  -1   4   0    0.26    0.24
  -1   4   0    0.58    0.16
   0  -4   0   31.12    1.73
   0  -4   0   25.63    1.68
   0  -4   0   30.24    1.74
   0   4   0   30.11    1.70
   0   4   0   28.65    1.66
   0   4   0   31.23    1.66
   0   4   0   30.44    1.75
   0   4   0   32.34    1.73
  -1  -4   0   -0.12    0.09
  -1  -4   0    0.02    0.10
  -1  -4   0   -0.10    0.23
   1   4   0   -0.24    0.13
   1   4   0    0.01    0.06
   1   4   0   -0.22    0.19
   1   4   0   -0.05    0.12
  -2  -4   0   16.77    0.94
  -2  -4   0   16.10    1.05
  -2  -4   0   16.09    0.88
   2   4   0   14.95    0.97
   2   4   0   16.03    0.95
   2   4   0   16.37    1.04
   2   4   0   14.26    0.97
   2   4   0   16.60    0.88
  -3  -4   0   11.95    0.72
  -3  -4   0   12.32    0.64
  -3  -4   0   10.30    0.65
  -3  -4   0    9.71    0.84
   3   4   0   10.34    0.73
   3   4   0   11.75    0.74
   3   4   0   11.53    0.82
   3   4   0   12.02    0.75
  -4  -4   0  121.16    6.98
  -4  -4   0  128.76    6.85
  -4  -4   0  131.70    6.86
  -4  -4   0  138.25    6.91
   4   4   0  135.12    6.90
   4   4   0  118.35    6.89
   4   4   0  124.87    6.86
   4   4   0  127.76    6.91
   4   4   0  135.30    6.99
  -5  -4   0    0.09    0.21
  -5  -4   0    0.25    0.18
  -5  -4   0    0.26    0.20
  -5  -4   0    0.08    0.38
   5   4   0    0.09    0.16
   5   4   0   -0.20    0.28
   5   4   0    0.10    0.25
   5   4   0   -0.11    0.27
  -6  -4   0    0.97    0.27
  -6  -4   0    0.52    0.30
  -6  -4   0    1.71    0.34
  -6  -4   0    1.19    0.49
   6   4   0    0.97    0.34
   6   4   0    1.51    0.45
   6   4   0    1.16    0.35
   6   4   0    1.07    0.22
  -7  -4   0    5.57    0.58
  -7  -4   0    6.89    0.76
  -7  -4   0    8.07    0.93
   7   4   0    7.11    0.95
   7   4   0    5.67    0.65
   7   4   0    6.11    0.51
   7   4   0    5.32    0.70
   7   4   0    7.05    0.58
  -8  -4   0    2.43    0.68
  -8  -4   0    2.04    0.41
   8   4   0    2.28    0.34
   8   4   0    2.02    0.78
   8   4   0    2.95    0.62
   8   4   0    1.20    0.42
   8   4   0    1.94    0.36
  -9  -4   0    0.20    0.77
  -9  -4   0    1.90    0.45
   9   4   0    2.16    1.00
   9   4   0    1.36    0.65
   9   4   0    1.39    0.33
 -10  -4   0   -0.13    0.85
 -10  -4   0    0.70    0.43
 -10  -4   0    2.84    1.12
  10   4   0    0.35    0.89
   7  -5   0   -0.05    0.61
   7  -5   0   -0.77    0.49
  -7   5   0   -1.48    1.12
  -7   5   0    0.00    0.69
   6  -5   0    0.26    0.56
   6  -5   0   -1.10    0.42
   6  -5   0    0.42    0.51
  -6   5   0    0.04    0.33
  -6   5   0   -1.27    0.85
  -6   5   0    0.68    0.47
   5  -5   0    4.97    0.69
   5  -5   0    4.72    0.67
   5  -5   0    6.57    0.67
  -5   5   0    4.08    0.63
  -5   5   0    5.25    0.60
  -5   5   0    4.45    0.48
  -5   5   0    4.32    0.92
   4  -5   0    7.98    0.67
   4  -5   0    8.83    0.74
   4  -5   0    7.81    0.81
  -4   5   0    8.19    1.06
  -4   5   0    7.45    0.54
  -4   5   0    6.46    0.76
  -4   5   0    6.79    0.64
   3  -5   0    2.60    0.44
   3  -5   0    2.25    0.45
   3  -5   0    1.96    0.35
  -3   5   0    2.20    0.30
  -3   5   0    2.64    0.45
  -3   5   0    2.12    0.40
  -3   5   0    2.89    0.65
  -3   5   0    2.04    0.59
  -3   5   0    3.62    0.42
   2  -5   0    6.06    0.53
   2  -5   0    4.75    0.59
   2  -5   0    4.29    0.42
   2  -5   0    5.60    0.50
  -2   5   0    4.29    0.48
  -2   5   0    4.09    0.59
  -2   5   0    3.75    0.44
  -2   5   0    3.98    0.54
  -2   5   0    3.14    0.57
   1  -5   0   24.21    1.36
   1  -5   0   23.01    1.42
   1  -5   0   22.40    1.45
  -1   5   0   21.53    1.47
  -1   5   0   23.74    1.52
  -1   5   0   24.60    1.49
  -1   5   0   22.53    1.42
  -1   5   0   23.52    1.36
  -1   5   0   25.31    1.37
   0  -5   0   17.74    1.17
   0  -5   0   17.55    1.04
   0  -5   0   17.82    1.17
   0   5   0   19.38    1.07
   0   5   0   19.14    1.16
   0   5   0   20.02    1.09
   0   5   0   16.41    1.14
   0   5   0   18.40    1.20
   0   5   0   17.27    1.12
  -1  -5   0    9.04    0.52
  -1  -5   0    8.04    0.67
  -1  -5   0    6.50    0.52
   1   5   0    7.46    0.62
   1   5   0    6.26    0.49
   1   5   0    8.11    0.54
   1   5   0    7.05    0.60
   1   5   0    8.67    0.68
  -2  -5   0   14.42    0.93
  -2  -5   0   16.19    1.12
  -2  -5   0   16.50    0.98
   2   5   0   16.93    1.00
   2   5   0   16.22    1.05
   2   5   0   17.61    0.90
   2   5   0   15.49    1.12
   2   5   0   17.41    1.05
  -3  -5   0    0.34    0.08
  -3  -5   0    0.41    0.32
  -3  -5   0    0.42    0.16
  -3  -5   0    0.22    0.08
   3   5   0    0.39    0.11
   3   5   0    0.31    0.31
   3   5   0    0.30    0.23
   3   5   0    0.34    0.22
   3   5   0    0.15    0.20
  -4  -5   0    1.88    0.45
  -4  -5   0    1.94    0.20
  -4  -5   0    1.28    0.24
   4   5   0    1.51    0.32
   4   5   0    1.55    0.28
   4   5   0    1.81    0.31
   4   5   0    0.88    0.34
   4   5   0    1.04    0.28
  -5  -5   0   38.78    2.41
  -5  -5   0   44.79    2.49
  -5  -5   0   45.21    2.43
  -5  -5   0   42.93    2.62
   5   5   0   44.29    2.52
   5   5   0   49.44    2.51
   5   5   0   40.82    2.50
   5   5   0   43.95    2.45
   5   5   0   47.95    2.62
  -6  -5   0    0.34    0.46
  -6  -5   0    0.30    0.22
  -6  -5   0   -0.09    0.26
  -6  -5   0    0.22    0.24
   6   5   0   -0.09    0.38
   6   5   0    0.29    0.28
   6   5   0    0.67    0.41
   6   5   0    0.45    0.22
   6   5   0   -0.11    0.31
  -7  -5   0   14.18    1.01
  -7  -5   0   16.34    1.08
  -7  -5   0   16.14    1.35
   7   5   0   14.50    1.30
   7   5   0   13.85    1.12
   7   5   0   16.31    0.98
   7   5   0   16.95    1.18
   7   5   0   15.99    1.07
  -8  -5   0    0.57    0.48
  -8  -5   0    1.23    0.31
  -8  -5   0    0.66    0.63
   8   5   0    0.66    0.39
   8   5   0    0.34    0.53
   8   5   0    0.18    0.29
   8   5   0    0.23    0.65
  -9  -5   0    1.04    0.36
  -9  -5   0    2.60    0.87
   9   5   0    2.19    0.90
   9   5   0    1.26    0.33
   9   5   0    0.78    0.68
 -10  -5   0    0.89    1.01
 -10  -5   0    1.43    0.43
 -10  -5   0    0.11    1.02
  10   5   0    0.56    0.81
   7  -6   0   -0.52    0.69
  -7   6   0   -1.34    1.21
  -7   6   0   -0.35    0.52
   6  -6   0    0.19    0.55
   6  -6   0   -0.03    0.58
  -6   6   0    0.63    0.76
  -6   6   0   -0.86    0.35
  -6   6   0    0.46    1.04
   5  -6   0    0.01    0.42
   5  -6   0    0.37    0.48
  -5   6   0    0.24    0.29
  -5   6   0    0.38    0.45
  -5   6   0   -0.70    0.76
  -5   6   0   -0.15    0.65
   4  -6   0    1.40    0.45
   4  -6   0    0.81    0.50
   4  -6   0    0.60    0.38
  -4   6   0    1.25    0.29
  -4   6   0    0.21    0.51
  -4   6   0    0.28    0.64
  -4   6   0    2.37    0.44
   3  -6   0    1.19    0.46
   3  -6   0    0.80    0.33
   3  -6   0    1.26    0.40
  -3   6   0    1.49    0.41
  -3   6   0    0.72    0.56
  -3   6   0    0.29    0.27
  -3   6   0    0.55    0.49
   2  -6   0   -0.46    0.29
   2  -6   0   -0.28    0.34
   2  -6   0    0.76    0.31
  -2   6   0   -0.44    0.28
  -2   6   0    0.19    0.24
  -2   6   0   -0.70    0.40
  -2   6   0    0.32    0.52
  -2   6   0    0.13    0.30
  -2   6   0   -0.34    0.40
   1  -6   0    1.34    0.38
   1  -6   0    1.31    0.27
   1  -6   0    0.69    0.36
  -1   6   0    0.85    0.33
  -1   6   0    0.66    0.25
  -1   6   0    0.92    0.25
  -1   6   0    0.93    0.36
  -1   6   0    0.87    0.44
  -1   6   0    0.82    0.42
   0  -6   0    3.75    0.38
   0  -6   0    4.01    0.55
   0  -6   0    2.90    0.49
   0   6   0    3.34    0.35
   0   6   0    3.82    0.49
   0   6   0    3.96    0.49
   0   6   0    3.98    0.43
   0   6   0    3.27    0.50
   0   6   0    4.00    0.58
  -1  -6   0    9.19    0.74
  -1  -6   0   11.52    0.90
  -1  -6   0   11.03    0.66
  -1  -6   0   10.47    0.70
   1   6   0   11.52    0.83
   1   6   0   10.69    0.75
   1   6   0   11.56    0.87
   1   6   0   12.06    0.72
   1   6   0   12.48    0.90
  -2  -6   0   27.15    1.76
  -2  -6   0   23.99    1.56
  -2  -6   0   26.82    1.59
  -2  -6   0   26.87    1.50
   2   6   0   27.65    1.62
   2   6   0   31.06    1.52
   2   6   0   28.65    1.77
   2   6   0   31.00    1.71
   2   6   0   28.01    1.69
  -3  -6   0   17.53    1.02
  -3  -6   0   17.91    1.09
  -3  -6   0   18.28    1.30
  -3  -6   0   16.82    0.99
   3   6   0   18.82    1.28
   3   6   0   17.60    1.12
   3   6   0   20.05    1.18
   3   6   0   19.13    1.18
   3   6   0   17.36    1.01
  -4  -6   0    9.57    0.54
  -4  -6   0    9.41    0.66
  -4  -6   0    8.86    0.91
  -4  -6   0    9.11    0.54
   4   6   0    8.08    0.60
   4   6   0    9.54    0.73
   4   6   0    8.48    0.74
   4   6   0    8.95    0.73
   4   6   0    8.75    0.87
  -5  -6   0    1.05    0.16
  -5  -6   0    0.29    0.48
  -5  -6   0    1.45    0.21
  -5  -6   0    0.68    0.28
   5   6   0    1.27    0.33
   5   6   0    1.78    0.37
   5   6   0    1.52    0.34
   5   6   0    1.71    0.38
   5   6   0    1.22    0.49
  -6  -6   0    0.11    0.18
  -6  -6   0    0.82    0.22
  -6  -6   0    0.21    0.56
   6   6   0    0.51    0.25
   6   6   0    0.57    0.39
   6   6   0    0.09    0.44
   6   6   0    0.58    0.33
   6   6   0    0.19    0.37
  -7  -6   0    2.73    0.76
  -7  -6   0    2.33    0.38
  -7  -6   0    1.70    0.33
   7   6   0    2.94    0.48
   7   6   0    2.07    0.37
   7   6   0    1.91    0.53
   7   6   0    2.11    0.60
  -8  -6   0    1.08    0.75
  -8  -6   0   -0.18    0.39
  -8  -6   0   -0.07    0.25
   8   6   0   -0.43    0.52
   8   6   0    0.29    0.30
   8   6   0    0.17    0.42
   8   6   0   -0.47    0.61
  -9  -6   0    0.31    0.32
  -9  -6   0    1.02    0.90
   9   6   0    0.35    0.84
   9   6   0   -0.27    0.61
   9   6   0   -0.11    0.35
 -10  -6   0    0.98    0.40
 -10  -6   0    2.38    1.13
  10   6   0    2.50    0.90
  10   6   0    1.29    1.12
   6  -7   0   -0.02    0.60
   6  -7   0    0.30    0.66
  -6   7   0    1.08    1.23
  -6   7   0    1.16    0.91
   5  -7   0    1.40    0.56
   5  -7   0    1.08    0.58
  -5   7   0    0.01    0.35
  -5   7   0   -0.33    0.83
  -5   7   0    1.50    1.04
   4  -7   0    0.25    0.44
  -4   7   0    0.14    0.74
  -4   7   0   -0.20    0.29
  -4   7   0    0.36    0.43
  -4   7   0   -0.19    0.68
   3  -7   0    0.15    0.39
  -3   7   0    1.26    0.67
  -3   7   0   -0.39    0.62
  -3   7   0    0.42    0.33
  -3   7   0    0.49    0.33
   2  -7   0    1.63    0.38
   2  -7   0    2.51    0.58
   2  -7   0    2.80    0.53
  -2   7   0    1.32    0.64
  -2   7   0    2.14    0.39
  -2   7   0    1.75    0.70
  -2   7   0    2.11    0.63
  -2   7   0    1.88    0.48
   1  -7   0    7.28    0.64
   1  -7   0    8.26    0.75
  -1   7   0    6.22    0.72
  -1   7   0    7.12    0.83
  -1   7   0    7.37    0.86
  -1   7   0    6.83    0.62
  -1   7   0    7.10    0.62
  -1   7   0    6.51    0.80
   0  -7   0    7.50    0.77
   0  -7   0    8.47    0.59
   0   7   0    7.48    0.60
   0   7   0    8.06    0.70
   0   7   0    7.73    0.86
   0   7   0    7.26    0.63
   0   7   0    8.12    0.82
   0   7   0    7.24    0.83
   0   7   0    6.92    0.75
  -1  -7   0    2.48    0.31
  -1  -7   0    3.08    0.57
  -1  -7   0    1.75    0.28
   1   7   0    2.19    0.36
   1   7   0    2.12    0.56
   1   7   0    0.87    0.42
   1   7   0    1.24    0.27
   1   7   0    1.66    0.41
   1   7   0    1.72    0.39
   1   7   0    1.83    0.30
  -2  -7   0    0.24    0.21
  -2  -7   0   -0.16    0.14
  -2  -7   0   -0.32    0.20
  -2  -7   0    0.10    0.41
   2   7   0    0.35    0.34
   2   7   0    0.13    0.49
   2   7   0    0.30    0.15
   2   7   0    0.13    0.36
   2   7   0    0.27    0.27
  -3  -7   0   18.36    0.97
  -3  -7   0   16.47    1.33
  -3  -7   0   15.66    1.03
  -3  -7   0   17.97    1.10
   3   7   0   17.81    1.23
   3   7   0   16.92    1.20
   3   7   0   17.92    1.14
   3   7   0   19.43    1.36
   3   7   0   17.89    1.00
  -4  -7   0    1.86    0.57
  -4  -7   0    1.44    0.18
  -4  -7   0    1.20    0.29
  -4  -7   0    1.06    0.18
   4   7   0    0.85    0.34
   4   7   0    1.89    0.42
   4   7   0    0.53    0.34
   4   7   0    0.85    0.48
  -5  -7   0    1.94    0.63
  -5  -7   0    2.10    0.24
  -5  -7   0    2.15    0.23
   5   7   0    2.85    0.49
   5   7   0    1.55    0.45
   5   7   0    1.69    0.45
   5   7   0    1.57    0.37
  -6  -7   0   11.20    0.65
  -6  -7   0    9.55    1.13
  -6  -7   0   10.09    0.68
   6   7   0   10.97    0.94
   6   7   0    9.89    0.88
   6   7   0    9.95    0.88
   6   7   0    9.73    0.84
  -7  -7   0    6.97    0.56
  -7  -7   0    7.61    1.09
  -7  -7   0    6.60    0.55
   7   7   0    8.10    0.87
   7   7   0    8.02    0.89
   7   7   0    6.61    0.69
   7   7   0    7.02    0.87
  -8  -7   0    7.25    0.64
  -8  -7   0    6.18    0.59
  -8  -7   0    5.43    1.09
   8   7   0    7.55    0.91
   8   7   0    6.49    0.67
   8   7   0    7.16    0.97
   8   7   0    6.12    0.88
  -9  -7   0    3.53    1.06
  -9  -7   0    0.71    0.34
   9   7   0    1.19    0.43
   9   7   0    1.26    0.83
   9   7   0    1.58    0.78
 -10  -7   0    0.46    1.21
 -10  -7   0    0.17    0.35
  10   7   0   -0.20    0.83
   5  -8   0   -0.28    0.59
  -5   8   0    0.92    0.93
  -5   8   0    0.65    1.23
  -5   8   0    0.21    0.62
  -5   8   0   -0.25    0.60
   4  -8   0   -0.41    0.50
  -4   8   0   -0.19    0.36
  -4   8   0    1.96    0.96
  -4   8   0    0.93    0.89
  -4   8   0    0.45    0.54
   3  -8   0   -0.61    0.46
  -3   8   0   -0.37    0.69
  -3   8   0    0.24    0.47
  -3   8   0   -0.10    0.36
  -3   8   0    0.13    0.74
   2  -8   0    4.36    0.71
   2  -8   0    3.42    0.55
  -2   8   0    2.54    0.69
  -2   8   0    2.90    0.50
  -2   8   0    3.35    0.75
   1  -8   0    0.39    0.49
   1  -8   0    0.53    0.37
  -1   8   0   -0.02    0.60
  -1   8   0    0.33    0.34
  -1   8   0    0.22    0.53
  -1   8   0    1.13    0.53
   0  -8   0    1.62    0.56
   0  -8   0    2.81    0.39
   0   8   0    2.28    0.44
   0   8   0    2.88    0.50
   0   8   0    3.32    0.60
   0   8   0    1.25    0.68
   0   8   0    2.35    0.61
  -1  -8   0    9.18    0.60
  -1  -8   0    8.23    0.91
   1   8   0    7.16    0.81
   1   8   0    6.93    0.69
   1   8   0    7.65    0.64
   1   8   0    6.72    0.83
  -2  -8   0   21.53    1.20
  -2  -8   0   21.52    1.55
   2   8   0   22.71    1.21
   2   8   0   18.13    1.33
   2   8   0   21.10    1.35
   2   8   0   20.44    1.42
  -3  -8   0    0.01    0.22
  -3  -8   0    0.29    0.54
  -3  -8   0    0.67    0.15
   3   8   0    0.80    0.45
   3   8   0    0.61    0.45
   3   8   0    0.45    0.18
   3   8   0    0.73    0.35
  -4  -8   0   -0.36    0.55
  -4  -8   0    0.18    0.12
  -4  -8   0   -0.04    0.18
   4   8   0   -0.52    0.37
   4   8   0    0.48    0.18
   4   8   0   -0.60    0.47
   4   8   0    0.38    0.40
  -5  -8   0    2.60    0.73
  -5  -8   0    2.09    0.29
  -5  -8   0    2.64    0.26
   5   8   0    2.50    0.51
   5   8   0    1.33    0.31
   5   8   0    2.30    0.54
   5   8   0    1.69    0.48
  -6  -8   0   22.04    1.17
  -6  -8   0   15.82    1.75
  -6  -8   0   20.37    1.17
   6   8   0   19.03    1.32
   6   8   0   22.98    1.43
   6   8   0   21.40    1.45
   6   8   0   19.59    1.50
  -7  -8   0   -0.38    0.73
  -7  -8   0   -0.18    0.18
  -7  -8   0    0.05    0.21
   7   8   0    0.95    0.47
   7   8   0    0.54    0.53
   7   8   0   -0.18    0.63
   7   8   0    0.48    0.39
  -8  -8   0    0.20    0.22
  -8  -8   0    1.70    0.94
   8   8   0    0.08    0.43
   8   8   0   -0.32    0.61
   8   8   0    0.11    0.61
  -9  -8   0    1.74    0.33
  -9  -8   0    1.30    1.05
   9   8   0    0.86    0.47
   9   8   0    0.88    0.79
   9   8   0    0.70    0.79
 -10  -8   0   -0.05    0.36
 -10  -8   0   -1.77    1.23
  10   8   0    0.53    0.95
   4  -9   0   -0.33    0.68
  -4   9   0    0.81    0.63
  -4   9   0   -1.99    1.00
  -4   9   0   -0.52    0.44
  -4   9   0   -0.73    0.94
   3  -9   0   -0.50    0.56
  -3   9   0    0.44    0.54
  -3   9   0    0.99    0.48
  -3   9   0    0.76    0.96
  -3   9   0    1.38    0.92
   2  -9   0   -0.91    0.47
  -2   9   0    0.11    0.46
  -2   9   0    1.10    0.73
  -2   9   0   -0.35    0.75
  -2   9   0    0.56    0.49
   1  -9   0    0.84    0.46
   1  -9   0    1.61    0.65
  -1   9   0    1.34    0.69
  -1   9   0    1.05    0.61
  -1   9   0    1.06    0.49
   0  -9   0    2.76    0.43
   0  -9   0    1.88    0.70
   0   9   0    2.78    0.51
   0   9   0    2.76    0.55
   0   9   0    1.66    0.70
   0   9   0    2.44    0.72
  -1  -9   0    1.55    0.32
  -1  -9   0    1.86    0.66
   1   9   0    0.08    0.39
   1   9   0    0.95    0.52
   1   9   0    1.39    0.58
   1   9   0    1.29    0.34
  -2  -9   0   16.41    1.49
   2   9   0   18.51    1.31
   2   9   0   17.53    1.26
   2   9   0   19.58    1.10
   2   9   0   18.14    1.42
  -3  -9   0    1.41    0.72
   3   9   0   -0.11    0.19
   3   9   0   -0.25    0.50
   3   9   0   -0.17    0.33
   3   9   0   -0.05    0.38
  -4  -9   0    3.04    0.42
  -4  -9   0    3.57    0.33
  -4  -9   0    4.04    0.88
   4   9   0    4.09    0.62
   4   9   0    3.87    0.67
   4   9   0    3.98    0.38
  -5  -9   0    0.09    0.76
  -5  -9   0    0.51    0.16
  -5  -9   0   -0.12    0.19
   5   9   0    0.84    0.49
   5   9   0    0.06    0.21
   5   9   0    0.58    0.51
  -6  -9   0    1.95    0.85
  -6  -9   0    2.31    0.30
  -6  -9   0    1.43    0.26
   6   9   0    3.85    0.67
   6   9   0    1.89    0.55
   6   9   0    1.10    0.36
  -7  -9   0    2.46    0.29
  -7  -9   0    2.70    1.02
   7   9   0    2.93    0.78
   7   9   0    1.56    0.59
   7   9   0    1.94    0.50
  -8  -9   0    1.26    1.02
  -8  -9   0    0.54    0.26
   8   9   0    1.17    0.72
   8   9   0    1.60    0.58
  -9  -9   0    0.79    1.24
  -9  -9   0    1.55    0.33
   9   9   0    1.64    0.93
   9   9   0    1.08    0.56
 -10  -9   0    1.95    1.36
  10   9   0    0.29    1.02
   3 -10   0    0.30    0.67
  -3  10   0   -0.85    1.01
  -3  10   0    0.62    0.67
  -3  10   0    0.86    0.58
  -3  10   0    0.33    1.11
  -2  10   0   -1.29    0.85
  -2  10   0    1.02    0.88
  -2  10   0    0.67    0.61
  -2  10   0   -0.40    0.57
   1 -10   0    2.73    0.76
   1 -10   0    1.27    0.58
  -1  10   0    1.44    0.57
  -1  10   0    1.18    0.69
  -1  10   0    1.18    0.82
   0 -10   0    1.39    0.74
   0  10   0    0.81    0.52
   0  10   0    2.21    0.79
   0  10   0    1.24    0.82
   0  10   0    1.18    0.54
  -1 -10   0    0.94    0.74
   1  10   0    1.06    0.39
   1  10   0    0.85    0.52
   1  10   0    0.96    0.62
   1  10   0    1.01    0.69
  -2 -10   0    0.88    0.76
   2  10   0   -0.06    0.25
   2  10   0    0.22    0.51
   2  10   0   -0.02    0.49
   2  10   0    1.11    0.66
  -3 -10   0    1.91    0.84
   3  10   0    2.55    0.31
   3  10   0    1.98    0.58
   3  10   0    2.17    0.44
   3  10   0    2.65    0.73
  -4 -10   0    8.43    1.18
   4  10   0    7.00    0.62
   4  10   0    6.67    0.52
   4  10   0    7.96    0.92
   4  10   0    8.52    1.04
  -5 -10   0    7.79    1.18
   5  10   0    6.86    0.94
   5  10   0    6.46    0.87
   5  10   0    4.98    0.39
  -6 -10   0    2.80    1.00
   6  10   0    2.02    0.69
   6  10   0    0.78    0.60
  -7 -10   0    0.27    1.11
   7  10   0    1.26    0.68
   7  10   0    0.77    0.71
  -8 -10   0    0.64    1.25
  -8 -10   0    1.67    0.31
   8  10   0    1.22    0.68
   8  10   0    1.57    0.88
  -9 -10   0   -0.76    1.34
  -9 -10   0    0.09    0.26
   9  10   0   -0.49    0.86
   9  10   0   -0.58    0.63
  -2  11   0   -1.56    0.90
  -2  11   0    0.00    1.01
  -2  11   0    0.28    0.69
  -2  11   0    0.87    0.85
   1 -11   0   -1.07    0.92
  -1  11   0    0.48    0.77
  -1  11   0    1.27    0.71
  -1  11   0    1.02    1.06
   0 -11   0    0.26    0.87
   0  11   0    0.90    0.57
   0  11   0    0.65    0.87
   0  11   0    0.31    0.64
  -1 -11   0    2.32    0.95
   1  11   0    2.19    0.75
   1  11   0    2.10    0.47
   1  11   0    1.46    0.90
  -2 -11   0   -0.16    0.88
   2  11   0    0.15    0.30
   2  11   0    0.50    0.59
   2  11   0   -0.15    0.76
  -3 -11   0    2.33    1.02
   3  11   0    0.76    0.78
   3  11   0    0.29    0.61
  -4 -11   0    1.32    0.98
   4  11   0    0.77    0.65
   4  11   0    2.20    0.78
  -5 -11   0   10.38    1.45
   5  11   0   10.93    1.29
   5  11   0   11.17    1.23
  -6 -11   0    1.35    1.17
   6  11   0   -0.08    0.72
   6  11   0   -0.94    0.65
  -7 -11   0    0.64    1.22
   7  11   0    1.76    0.91
   7  11   0    0.94    0.80
  -8 -11   0    1.90    1.33
   8  11   0    0.18    0.93
   8  11   0    1.07    0.80
   0 -12   0    0.91    1.14
   0  12   0    1.09    1.07
   0  12   0   -0.93    0.83
  -1 -12   0    1.84    1.14
   1  12   0   -0.82    0.80
   1  12   0    0.85    1.05
  -2 -12   0    2.15    1.11
   2  12   0    1.45    0.79
   2  12   0    1.35    0.97
  -3 -12   0    4.62    1.27
   3  12   0    3.27    1.01
   3  12   0    2.45    0.85
  -4 -12   0    0.39    1.14
   4  12   0   -0.88    0.85
   4  12   0   -1.25    0.79
  -5 -12   0    0.12    1.17
   5  12   0    0.92    0.87
   5  12   0   -0.25    0.90
  -6 -12   0    0.87    1.22
   6  12   0    0.72    0.88
   6  12   0   -0.61    0.85
  -7 -12   0   -0.49    1.30
   7  12   0   -0.53    0.94
   7  12   0    1.17    0.89
   7  12  -1    2.60    0.99
   7  12  -1    2.82    1.02
  -7 -12   1    4.39    1.43
   6  12  -1    1.48    0.87
   6  12  -1    0.30    0.98
  -6 -12   1    0.24    1.27
   5  12  -1    1.20    0.91
   5  12  -1   -0.17    0.84
  -5 -12   1    0.62    1.16
   4  12  -1    1.13    0.84
   4  12  -1    0.44    0.89
  -4 -12   1    1.64    1.19
   3  12  -1   -0.50    0.85
   3  12  -1   -0.35    0.72
  -3 -12   1   -0.51    1.04
   2  12  -1    0.12    0.72
   2  12  -1    0.12    0.91
  -2 -12   1    0.38    1.10
   1  12  -1   -0.31    0.79
   1  12  -1   -0.19    0.94
  -1 -12   1    0.51    1.07
   0  12  -1    1.11    0.90
   0  12  -1   -1.73    0.94
   0 -12   1    1.05    1.09
   8  11  -1    0.05    0.89
   8  11  -1   -0.13    0.81
  -8 -11   1    0.50    1.29
   7  11  -1   -0.26    0.80
   7  11  -1    0.81    0.74
  -7 -11   1    1.31    1.21
   6  11  -1    3.28    0.91
   6  11  -1    3.19    0.84
  -6 -11   1    4.48    1.23
   5  11  -1   -0.05    0.71
   5  11  -1   -0.58    0.67
  -5 -11   1   -0.81    1.01
   4  11  -1    0.35    0.64
   4  11  -1    1.83    0.78
  -4 -11   1    2.67    1.07
   3  11  -1    2.22    0.70
   3  11  -1    2.98    0.83
  -3 -11   1    1.33    0.97
   2  11  -1   -0.28    0.58
   2  11  -1    0.74    0.77
  -2 -11   1    0.41    0.90
   1  11  -1    0.37    0.38
   1  11  -1   -1.20    0.77
   1  11  -1   -0.57    0.55
  -1 -11   1    0.12    0.87
   0  11  -1    0.61    0.57
   0  11  -1   -0.30    0.61
   0  11  -1   -0.27    0.95
   0 -11   1    0.32    0.93
  -1  11  -1   -1.43    0.71
  -1  11  -1    0.35    1.01
  -1  11  -1    0.18    0.69
   1 -11   1    0.17    0.88
  -2  11  -1    0.99    0.83
  -2  11  -1   -2.26    1.08
  -2  11  -1   -0.16    0.96
  -2  11  -1   -0.73    0.68
   9  10  -1    0.51    0.97
   9  10  -1    0.32    0.68
  -9 -10   1    1.16    0.34
  -9 -10   1   -0.06    1.26
   8  10  -1   -0.97    0.80
   8  10  -1    1.67    0.69
  -8 -10   1    1.21    0.29
  -8 -10   1    0.68    1.13
   7  10  -1    0.67    0.75
   7  10  -1    0.52    0.59
  -7 -10   1   -0.14    0.23
  -7 -10   1   -0.18    1.00
   6  10  -1    0.85    0.66
   6  10  -1   -0.45    0.59
  -6 -10   1    0.05    0.22
  -6 -10   1   -1.40    0.81
   5  10  -1    0.11    0.57
   5  10  -1    0.57    0.59
  -5 -10   1    1.41    0.90
   4  10  -1   10.13    1.08
   4  10  -1    9.03    1.09
  -4 -10   1    7.86    1.21
   3  10  -1    1.80    0.55
   3  10  -1    1.86    0.26
   3  10  -1    1.44    0.31
   3  10  -1    2.42    0.72
  -3 -10   1    0.77    0.80
   2  10  -1    0.80    0.65
   2  10  -1    0.80    0.24
   2  10  -1    0.86    0.50
   2  10  -1    0.02    0.41
  -2 -10   1    0.22    0.74
   1  10  -1    0.12    0.65
   1  10  -1    0.29    0.50
   1  10  -1    0.35    0.35
   1  10  -1    0.28    0.81
  -1 -10   1   -1.09    0.66
   0  10  -1    3.61    0.65
   0  10  -1    4.16    0.72
   0  10  -1    4.28    0.91
   0 -10   1    3.91    0.56
   0 -10   1    2.30    0.84
  -1  10  -1    0.02    0.77
  -1  10  -1    0.28    0.68
  -1  10  -1   -0.08    0.50
   1 -10   1   -0.01    0.78
   1 -10   1    0.00    0.52
  -2  10  -1    0.82    0.57
  -2  10  -1   -0.64    0.59
  -2  10  -1   -0.66    0.83
  -2  10  -1    0.94    0.88
   2 -10   1    0.03    0.59
  -3  10  -1   -0.10    1.08
  -3  10  -1    2.01    1.07
  -3  10  -1    0.88    0.57
  -3  10  -1    0.43    0.70
   3 -10   1   -0.56    0.74
   9   9  -1    0.35    0.86
   9   9  -1    0.63    0.60
  -9  -9   1   -0.02    0.29
  -9  -9   1    0.69    1.17
   8   9  -1    1.57    0.56
   8   9  -1    2.15    0.81
  -8  -9   1    1.91    0.31
  -8  -9   1    1.71    1.03
   7   9  -1    1.72    0.54
   7   9  -1    2.02    0.69
  -7  -9   1    1.48    0.94
  -7  -9   1    2.02    0.29
   6   9  -1    9.12    1.01
   6   9  -1    9.93    1.01
  -6  -9   1   10.19    1.28
  -6  -9   1    7.88    0.60
   5   9  -1    2.58    0.59
   5   9  -1    3.56    0.65
  -5  -9   1    3.16    0.86
  -5  -9   1    3.05    0.33
   4   9  -1    5.85    0.78
   4   9  -1    6.90    0.82
  -4  -9   1    5.10    0.93
  -4  -9   1    7.09    0.46
   3   9  -1    6.82    0.78
   3   9  -1    6.70    0.44
   3   9  -1    7.63    0.78
   3   9  -1    5.93    0.53
  -3  -9   1    8.30    1.07
  -3  -9   1    7.89    0.52
   2   9  -1    3.30    0.35
   2   9  -1    2.61    0.44
   2   9  -1    2.75    0.52
   2   9  -1    1.96    0.62
  -2  -9   1    3.22    0.36
  -2  -9   1    2.39    0.73
   1   9  -1    4.27    0.60
   1   9  -1    3.71    0.52
   1   9  -1    3.25    0.56
   1   9  -1    3.62    0.74
  -1  -9   1    3.62    0.44
  -1  -9   1    3.87    0.82
   0   9  -1    1.65    0.60
   0   9  -1    1.35    0.44
   0   9  -1    0.65    0.45
   0   9  -1    2.16    0.65
   0  -9   1    0.40    0.60
   0  -9   1    1.29    0.42
  -1   9  -1    0.03    0.55
  -1   9  -1   -0.03    0.43
  -1   9  -1    0.59    0.67
  -1   9  -1   -0.03    0.71
   1  -9   1   -0.29    0.45
   1  -9   1   -0.25    0.57
  -2   9  -1    0.27    0.53
  -2   9  -1    0.63    0.70
  -2   9  -1   -0.13    0.49
  -2   9  -1   -0.13    0.75
   2  -9   1    1.03    0.52
  -3   9  -1    1.14    0.83
  -3   9  -1    1.36    0.57
  -3   9  -1    1.48    0.99
  -3   9  -1    1.15    0.51
   3  -9   1   -0.38    0.59
  -4   9  -1    0.24    0.47
  -4   9  -1    0.39    1.00
  -4   9  -1    0.22    1.11
  -4   9  -1   -0.20    0.60
   4  -9   1   -0.78    0.65
  10   8  -1    0.81    0.92
 -10  -8   1    0.86    0.37
 -10  -8   1   -2.58    1.20
   9   8  -1    0.90    0.82
   9   8  -1    0.69    0.52
  -9  -8   1    0.27    1.10
  -9  -8   1    0.19    0.29
   8   8  -1    0.03    0.67
   8   8  -1   -0.42    0.42
  -8  -8   1   -0.31    0.24
  -8  -8   1    0.12    0.86
  -8  -8   1   -0.49    0.46
   7   8  -1    2.85    0.51
   7   8  -1    3.99    0.70
  -7  -8   1    2.62    0.31
  -7  -8   1    3.23    0.87
  -7  -8   1    2.01    0.30
   6   8  -1    0.73    0.49
   6   8  -1    0.51    0.25
   6   8  -1   -0.02    0.41
  -6  -8   1    0.87    0.19
  -6  -8   1   -0.32    0.68
  -6  -8   1    0.32    0.13
   5   8  -1   24.85    1.53
   5   8  -1   21.24    1.26
   5   8  -1   23.92    1.57
  -5  -8   1   24.13    1.31
  -5  -8   1   22.82    1.77
   4   8  -1    8.06    0.81
   4   8  -1    8.98    0.81
  -4  -8   1    8.33    0.52
  -4  -8   1    7.18    1.00
   3   8  -1    4.13    0.30
   3   8  -1    3.90    0.39
   3   8  -1    4.31    0.58
   3   8  -1    5.16    0.69
  -3  -8   1    4.94    0.35
  -3  -8   1    4.58    0.78
   2   8  -1    0.09    0.40
   2   8  -1    0.58    0.33
   2   8  -1    0.30    0.28
   2   8  -1    0.09    0.16
  -2  -8   1    0.01    0.51
  -2  -8   1    0.32    0.19
   1   8  -1    9.31    0.90
   1   8  -1    8.10    0.73
   1   8  -1    8.34    0.67
   1   8  -1    8.12    0.78
  -1  -8   1    7.80    0.93
  -1  -8   1    9.19    0.64
   0   8  -1    3.13    0.61
   0   8  -1    4.13    0.71
   0   8  -1    4.80    0.56
   0   8  -1    4.56    0.64
   0  -8   1    3.97    0.69
   0  -8   1    3.99    0.48
  -1   8  -1    0.04    0.61
  -1   8  -1    0.17    0.53
  -1   8  -1    0.08    0.48
  -1   8  -1    0.04    0.34
   1  -8   1    0.14    0.45
   1  -8   1   -0.42    0.35
  -2   8  -1   -0.35    0.60
  -2   8  -1   -0.43    0.56
  -2   8  -1    0.06    0.39
  -2   8  -1   -0.09    0.37
   2  -8   1    0.78    0.44
  -3   8  -1    1.00    0.73
  -3   8  -1   -0.28    0.72
  -3   8  -1   -0.42    0.43
  -3   8  -1    0.77    0.38
   3  -8   1   -0.46    0.47
  -4   8  -1    2.26    0.85
  -4   8  -1   -0.03    0.38
  -4   8  -1    1.14    0.90
  -4   8  -1    0.11    0.53
   4  -8   1    0.19    0.57
  -5   8  -1   -0.82    1.04
  -5   8  -1    0.34    0.44
  -5   8  -1   -0.36    0.60
  -5   8  -1    1.22    0.93
   5  -8   1    0.22    0.60
  10   7  -1    1.90    0.89
 -10  -7   1    1.23    0.37
 -10  -7   1    0.42    1.09
 -10  -7   1    0.57    0.86
   9   7  -1   -0.23    0.44
   9   7  -1   -0.10    0.76
  -9  -7   1    0.20    0.66
  -9  -7   1    1.19    1.03
  -9  -7   1   -0.25    0.28
   8   7  -1    0.06    0.37
   8   7  -1    0.10    0.61
   8   7  -1   -0.12    0.56
   8   7  -1    0.09    0.59
  -8  -7   1   -0.50    0.22
  -8  -7   1   -0.16    0.78
   7   7  -1    1.88    0.54
   7   7  -1    2.06    0.52
   7   7  -1    1.42    0.56
   7   7  -1    1.80    0.40
  -7  -7   1    2.07    0.81
  -7  -7   1    1.32    0.27
  -7  -7   1    1.32    0.25
   6   7  -1    6.52    0.73
   6   7  -1    7.19    0.83
   6   7  -1    7.45    0.83
   6   7  -1    7.50    0.68
  -6  -7   1    7.38    1.00
  -6  -7   1    7.35    0.53
  -6  -7   1    7.98    0.48
   5   7  -1   40.80    2.35
   5   7  -1   39.63    2.38
   5   7  -1   42.46    2.41
   5   7  -1   35.71    2.20
  -5  -7   1   39.91    2.19
  -5  -7   1   41.56    2.54
  -5  -7   1   41.92    2.16
   4   7  -1    5.95    0.83
   4   7  -1    7.31    0.76
   4   7  -1    5.84    0.65
   4   7  -1    5.51    0.64
   4   7  -1    5.81    0.40
  -4  -7   1    7.10    0.42
  -4  -7   1    7.15    0.91
  -4  -7   1    6.99    0.56
  -4  -7   1    5.80    0.39
   3   7  -1   16.10    1.28
   3   7  -1   17.31    1.17
   3   7  -1   16.74    1.15
   3   7  -1   16.63    1.09
   3   7  -1   15.03    0.90
  -3  -7   1   16.65    0.92
  -3  -7   1   16.88    1.04
  -3  -7   1   16.07    1.28
   2   7  -1   10.21    0.72
   2   7  -1   10.65    0.79
   2   7  -1   11.14    0.90
   2   7  -1   11.09    0.63
   2   7  -1    9.82    0.88
   2   7  -1   10.78    1.05
  -2  -7   1   12.14    0.65
  -2  -7   1   11.17    0.99
  -2  -7   1    9.06    0.72
   1   7  -1   13.58    0.96
   1   7  -1   12.57    1.03
   1   7  -1   14.54    0.89
   1   7  -1   13.50    1.04
   1   7  -1   12.32    1.13
   1   7  -1   13.60    0.92
  -1  -7   1   13.46    1.09
  -1  -7   1   14.65    0.84
  -1  -7   1   13.97    0.89
   0   7  -1   -0.16    0.38
   0   7  -1    0.32    0.27
   0   7  -1   -0.36    0.20
   0   7  -1   -0.19    0.38
   0   7  -1   -0.07    0.30
   0   7  -1    0.37    0.48
   0   7  -1    1.20    0.36
   0  -7   1    0.01    0.41
   0  -7   1    0.30    0.24
  -1   7  -1    0.54    0.55
  -1   7  -1    1.62    0.50
  -1   7  -1    1.98    0.34
  -1   7  -1    1.34    0.46
  -1   7  -1    0.97    0.49
  -1   7  -1    1.49    0.50
  -1   7  -1    1.34    0.33
   1  -7   1    1.25    0.34
   1  -7   1    1.40    0.44
  -2   7  -1    0.19    0.31
  -2   7  -1   -0.42    0.50
  -2   7  -1   -0.25    0.31
  -2   7  -1   -0.23    0.41
  -2   7  -1   -0.35    0.48
  -2   7  -1    0.41    0.62
  -2   7  -1   -1.06    0.59
   2  -7   1   -0.17    0.36
  -3   7  -1    0.89    0.33
  -3   7  -1    0.98    0.66
  -3   7  -1    0.30    0.64
  -3   7  -1    1.13    0.55
  -3   7  -1    0.32    0.34
   3  -7   1    1.21    0.43
  -4   7  -1    1.50    0.90
  -4   7  -1    2.17    0.69
  -4   7  -1    0.75    0.75
  -4   7  -1    2.72    0.41
  -4   7  -1    1.96    0.50
   4  -7   1    2.05    0.52
  -5   7  -1    0.18    0.72
  -5   7  -1   -2.53    0.96
  -5   7  -1   -0.47    0.47
  -5   7  -1    0.20    0.37
   5  -7   1    0.67    0.53
  -6   7  -1   -1.86    1.20
  -6   7  -1   -0.48    0.82
   6  -7   1   -0.18    0.59
   6  -7   1   -0.81    0.59
  10   6  -1    0.33    0.85
 -10  -6   1    1.03    1.05
 -10  -6   1    0.24    0.36
 -10  -6   1    0.64    0.94
   9   6  -1    2.14    0.77
   9   6  -1    1.31    0.44
  -9  -6   1    0.94    0.38
  -9  -6   1    1.38    0.75
  -9  -6   1    0.07    0.85
   8   6  -1   -0.20    0.44
   8   6  -1   -0.13    0.54
   8   6  -1   -0.01    0.33
   8   6  -1    0.32    0.66
  -8  -6   1    1.35    0.39
  -8  -6   1    0.26    0.68
  -8  -6   1   -0.01    0.28
   7   6  -1   11.73    0.90
   7   6  -1    8.75    0.96
   7   6  -1    9.46    0.98
   7   6  -1   10.57    0.78
  -7  -6   1   10.95    0.77
  -7  -6   1    9.06    0.70
  -7  -6   1   10.23    1.11
   6   6  -1    7.98    0.78
   6   6  -1    7.34    0.65
   6   6  -1    9.33    0.75
   6   6  -1    7.17    0.88
   6   6  -1    5.58    0.75
  -6  -6   1    7.83    0.94
  -6  -6   1    7.95    0.55
  -6  -6   1    7.52    0.55
   5   6  -1    5.36    0.66
   5   6  -1    6.23    0.55
   5   6  -1    6.27    0.58
   5   6  -1    5.62    0.75
  -5  -6   1    4.84    0.52
  -5  -6   1    5.23    0.75
  -5  -6   1    6.05    0.37
  -5  -6   1    4.45    0.40
   4   6  -1    1.28    0.32
   4   6  -1    0.45    0.28
   4   6  -1    0.81    0.29
   4   6  -1    0.87    0.16
   4   6  -1    1.21    0.44
  -4  -6   1    0.75    0.46
  -4  -6   1    0.93    0.12
  -4  -6   1    0.87    0.14
  -4  -6   1    0.56    0.23
   3   6  -1    7.26    0.59
   3   6  -1    8.91    0.65
   3   6  -1    6.89    0.62
   3   6  -1    5.50    0.72
   3   6  -1    6.35    0.41
  -3  -6   1    7.22    0.52
  -3  -6   1    7.19    0.77
  -3  -6   1    7.40    0.43
  -3  -6   1    5.82    0.41
   2   6  -1   20.16    1.26
   2   6  -1   20.80    1.07
   2   6  -1   19.53    1.35
   2   6  -1   20.42    1.20
   2   6  -1   19.67    1.27
   2   6  -1   19.79    1.14
  -2  -6   1   20.09    1.09
  -2  -6   1   18.70    1.16
  -2  -6   1   17.01    1.33
   1   6  -1   29.93    1.59
   1   6  -1   28.90    1.79
   1   6  -1   27.49    1.70
   1   6  -1   28.55    1.70
   1   6  -1   25.81    1.61
   1   6  -1   27.08    1.62
  -1  -6   1   29.74    1.55
  -1  -6   1   27.24    1.74
  -1  -6   1   26.83    1.58
   0   6  -1   21.16    1.40
   0   6  -1   20.72    1.37
   0   6  -1   20.12    1.34
   0   6  -1   22.87    1.30
   0   6  -1   22.84    1.40
   0   6  -1   22.26    1.48
   0   6  -1   21.00    1.27
   0  -6   1   22.73    1.26
   0  -6   1   22.12    1.41
  -1   6  -1    7.04    0.55
  -1   6  -1    7.56    0.78
  -1   6  -1    6.72    0.68
  -1   6  -1    6.53    0.76
  -1   6  -1    5.72    0.71
  -1   6  -1    6.24    0.54
  -1   6  -1    6.05    0.70
   1  -6   1    7.54    0.67
   1  -6   1    7.58    0.58
  -2   6  -1    2.98    0.40
  -2   6  -1    2.17    0.53
  -2   6  -1    2.50    0.39
  -2   6  -1    2.44    0.57
  -2   6  -1    3.31    0.54
  -2   6  -1    3.53    0.49
  -2   6  -1    2.86    0.44
  -2   6  -1    2.28    0.53
   2  -6   1    3.04    0.42
  -3   6  -1    0.69    0.61
  -3   6  -1    0.27    0.36
  -3   6  -1    0.71    0.28
  -3   6  -1    0.53    0.38
  -3   6  -1    0.92    0.60
  -3   6  -1    0.82    0.28
  -3   6  -1    0.15    0.47
  -3   6  -1    0.46    0.44
   3  -6   1    0.83    0.35
  -4   6  -1   -0.50    0.39
  -4   6  -1   -0.08    0.26
  -4   6  -1    0.58    0.67
  -4   6  -1   -0.52    0.56
  -4   6  -1    0.51    0.55
   4  -6   1    0.39    0.35
   4  -6   1   -0.63    0.36
  -5   6  -1    4.68    0.61
  -5   6  -1    5.53    1.06
  -5   6  -1    4.75    0.57
  -5   6  -1    4.79    0.76
  -5   6  -1    4.22    0.77
   5  -6   1    5.65    0.77
   5  -6   1    3.89    0.68
  -6   6  -1    1.04    0.69
  -6   6  -1    0.32    0.41
  -6   6  -1   -1.25    1.02
   6  -6   1    0.06    0.52
   6  -6   1    0.75    0.57
  -7   6  -1   -0.60    1.31
   7  -6   1   -0.68    0.58
   7  -6   1   -0.14    0.71
  10   5  -1   -0.28    0.78
 -10  -5   1    0.51    0.90
 -10  -5   1    0.17    0.96
 -10  -5   1   -0.06    0.36
   9   5  -1    2.99    0.79
   9   5  -1    2.73    0.46
  -9  -5   1    2.28    0.44
  -9  -5   1    3.52    0.87
  -9  -5   1    3.04    0.89
   8   5  -1    6.11    0.94
   8   5  -1    5.27    0.70
   8   5  -1    5.89    0.61
   8   5  -1    6.31    0.81
  -8  -5   1    5.56    0.57
  -8  -5   1    5.29    0.78
  -8  -5   1    5.65    0.90
   7   5  -1    0.31    0.27
   7   5  -1    0.44    0.41
   7   5  -1    0.16    0.51
   7   5  -1    0.06    0.42
  -7  -5   1   -0.08    0.34
  -7  -5   1    0.47    0.25
  -7  -5   1    0.02    0.56
   6   5  -1    7.52    0.80
   6   5  -1    8.98    0.82
   6   5  -1    7.57    0.74
   6   5  -1    7.52    0.59
  -6  -5   1    8.18    0.58
  -6  -5   1    7.85    0.86
  -6  -5   1    7.74    0.68
  -6  -5   1    6.98    0.65
  -6  -5   1    7.32    0.62
   5   5  -1    4.52    0.53
   5   5  -1    3.62    0.44
   5   5  -1    3.80    0.53
   5   5  -1    4.88    0.59
  -5  -5   1    4.68    0.37
  -5  -5   1    4.70    0.37
  -5  -5   1    4.35    0.47
  -5  -5   1    4.49    0.63
  -5  -5   1    4.11    0.52
   4   5  -1   22.27    1.46
   4   5  -1   19.88    1.28
   4   5  -1   22.89    1.35
   4   5  -1   23.50    1.38
  -4  -5   1   23.55    1.34
  -4  -5   1   24.48    1.24
  -4  -5   1   20.87    1.48
  -4  -5   1   22.64    1.26
   3   5  -1    0.97    0.25
   3   5  -1    0.52    0.35
   3   5  -1    1.61    0.29
   3   5  -1    1.35    0.27
  -3  -5   1    1.26    0.21
  -3  -5   1    0.91    0.37
   2   5  -1   21.72    1.26
   2   5  -1   21.45    1.31
   2   5  -1   21.58    1.31
   2   5  -1   22.15    1.39
   2   5  -1   22.11    1.15
  -2  -5   1   18.53    1.17
  -2  -5   1   22.98    1.25
  -2  -5   1   21.33    1.39
  -2  -5   1   21.80    1.17
   1   5  -1   14.70    1.02
   1   5  -1   14.33    0.88
   1   5  -1   14.78    0.84
   1   5  -1   13.57    0.88
   1   5  -1   14.59    0.94
   1   5  -1   13.87    0.95
  -1  -5   1   14.80    0.82
  -1  -5   1   14.06    0.86
  -1  -5   1   15.07    1.01
   0   5  -1    8.00    0.68
   0   5  -1    8.08    0.72
   0   5  -1    8.40    0.59
   0   5  -1    9.26    0.58
   0   5  -1    7.78    0.64
   0   5  -1    8.56    0.69
   0   5  -1    9.67    0.68
   0  -5   1    9.48    0.57
   0  -5   1    8.71    0.71
  -1   5  -1    0.66    0.30
  -1   5  -1    1.14    0.34
  -2   5  -1    3.96    0.42
  -2   5  -1    4.23    0.62
  -2   5  -1    4.35    0.61
  -2   5  -1    4.21    0.52
  -2   5  -1    4.33    0.44
  -2   5  -1    4.76    0.41
  -2   5  -1    4.04    0.49
   2  -5   1    4.91    0.47
  -3   5  -1    0.91    0.31
  -3   5  -1    1.37    0.26
  -3   5  -1    0.75    0.39
  -3   5  -1    1.20    0.53
  -3   5  -1    0.62    0.32
  -3   5  -1    0.61    0.46
   3  -5   1    2.04    0.36
   3  -5   1    1.36    0.29
  -4   5  -1    7.04    1.01
  -4   5  -1    7.95    0.59
  -4   5  -1    6.65    0.67
  -4   5  -1    9.37    0.74
  -4   5  -1    7.22    0.79
   4  -5   1    8.89    0.77
   4  -5   1    9.11    0.70
  -5   5  -1    0.08    0.48
  -5   5  -1    0.59    0.49
  -5   5  -1   -0.51    0.73
  -5   5  -1    0.68    0.28
  -5   5  -1    0.58    0.35
   5  -5   1    0.50    0.41
   5  -5   1    0.12    0.39
  -6   5  -1    0.41    0.58
  -6   5  -1   -0.42    0.36
  -6   5  -1    0.74    0.87
   6  -5   1   -0.57    0.44
   6  -5   1    0.12    0.46
  -7   5  -1   -0.42    1.18
   7  -5   1    0.70    0.64
   7  -5   1    0.84    0.53
  10   4  -1   -0.18    0.77
 -10  -4   1    2.88    1.17
 -10  -4   1    0.60    0.82
 -10  -4   1    0.49    0.39
   9   4  -1    1.12    0.65
  -9  -4   1    0.57    0.36
  -9  -4   1    1.61    0.74
  -9  -4   1    2.07    0.89
   8   4  -1   -0.07    0.50
   8   4  -1   -0.76    0.64
   8   4  -1    1.10    0.42
   8   4  -1    0.20    0.30
  -8  -4   1    0.29    0.30
  -8  -4   1    0.99    0.59
  -8  -4   1    0.48    0.35
  -8  -4   1   -0.19    0.62
   7   4  -1    0.76    0.41
   7   4  -1    0.67    0.59
   7   4  -1    2.18    0.40
   7   4  -1    0.96    0.29
  -7  -4   1    2.20    0.45
  -7  -4   1    2.23    0.36
  -7  -4   1    0.83    0.55
  -7  -4   1    1.64    0.35
   6   4  -1    0.75    0.41
   6   4  -1    0.74    0.33
   6   4  -1    1.38    0.24
   6   4  -1    1.17    0.37
  -6  -4   1    0.64    0.25
  -6  -4   1    0.23    0.30
  -6  -4   1    0.70    0.31
  -6  -4   1    1.20    0.46
  -6  -4   1    1.16    0.28
   5   4  -1   13.78    1.03
   5   4  -1   15.05    1.05
   5   4  -1   15.17    1.01
   5   4  -1   14.56    0.90
  -5  -4   1   14.12    0.91
  -5  -4   1   14.36    0.95
  -5  -4   1   14.08    1.06
  -5  -4   1   16.66    0.98
  -5  -4   1   15.43    0.95
   4   4  -1    8.02    0.70
   4   4  -1    6.59    0.59
   4   4  -1    7.08    0.56
   4   4  -1    7.76    0.54
  -4  -4   1    8.67    0.58
  -4  -4   1    7.89    0.70
  -4  -4   1    7.44    0.50
  -4  -4   1    7.82    0.56
  -4  -4   1    7.59    0.50
   3   4  -1   72.86    4.26
   3   4  -1   79.78    4.32
   3   4  -1   84.31    4.43
   3   4  -1   83.08    4.34
  -3  -4   1   74.85    4.40
  -3  -4   1   80.72    4.26
  -3  -4   1   81.61    4.24
  -3  -4   1   79.11    4.32
  -3  -4   1   85.80    4.36
   2   4  -1   46.56    2.64
   2   4  -1   47.70    2.54
   2   4  -1   49.91    2.72
   2   4  -1   49.53    2.66
   2   4  -1   50.26    2.63
  -2  -4   1   47.04    2.55
  -2  -4   1   44.13    2.54
  -2  -4   1   46.53    2.71
  -2  -4   1   50.74    2.61
   1   4  -1    0.66    0.21
   1   4  -1    0.51    0.15
   1   4  -1    0.97    0.12
   1   4  -1    0.68    0.14
   1   4  -1    0.73    0.19
   1   4  -1    0.60    0.24
  -1  -4   1    0.79    0.26
  -1  -4   1    0.67    0.13
   0   4  -1    2.94    0.36
   0   4  -1    2.04    0.31
   0   4  -1    2.82    0.37
   0   4  -1    2.67    0.24
   0   4  -1    2.28    0.31
   0   4  -1    2.69    0.26
   0   4  -1    2.47    0.32
   0  -4   1    3.16    0.23
   0  -4   1    2.79    0.38
  -1   4  -1    2.75    0.38
  -1   4  -1    2.77    0.28
  -1   4  -1    2.79    0.35
  -1   4  -1    2.80    0.40
  -1   4  -1    2.46    0.36
  -1   4  -1    2.77    0.27
   1  -4   1    3.50    0.40
   1  -4   1    3.28    0.31
  -2   4  -1    0.30    0.22
  -2   4  -1   -0.74    0.29
  -2   4  -1   -0.38    0.21
  -2   4  -1    0.31    0.32
  -2   4  -1    0.18    0.17
  -2   4  -1    0.43    0.18
   2  -4   1    0.13    0.16
   2  -4   1   -0.07    0.22
   2  -4   1    0.07    0.25
  -3   4  -1    1.22    0.42
  -3   4  -1    0.22    0.43
  -3   4  -1    1.15    0.30
  -3   4  -1    0.42    0.29
  -3   4  -1    0.43    0.25
  -3   4  -1    0.99    0.19
   3  -4   1    0.84    0.23
   3  -4   1    0.29    0.27
   3  -4   1    1.04    0.31
  -4   4  -1   18.36    1.22
  -4   4  -1   18.77    1.23
  -4   4  -1   19.70    1.18
  -4   4  -1   19.33    1.45
  -4   4  -1   16.19    1.44
  -4   4  -1   19.30    1.11
   4  -4   1   19.96    1.27
   4  -4   1   20.15    1.19
   4  -4   1   18.66    1.24
  -5   4  -1    1.15    0.31
  -5   4  -1    0.42    0.65
  -5   4  -1    0.76    0.39
  -5   4  -1    0.89    0.27
  -5   4  -1    0.47    0.42
   5  -4   1    1.43    0.38
   5  -4   1    1.43    0.42
  -6   4  -1    2.25    0.40
  -6   4  -1    3.58    0.95
  -6   4  -1    2.95    0.56
  -6   4  -1    2.41    0.43
  -6   4  -1    2.19    0.49
   6  -4   1    1.81    0.52
   6  -4   1    2.44    0.56
  -7   4  -1    2.47    0.54
  -7   4  -1    3.01    0.57
  -7   4  -1    2.08    1.12
   7  -4   1    2.79    0.67
   7  -4   1    2.29    0.60
  -8   4  -1    0.40    1.22
   8  -4   1   -1.29    0.65
   8  -4   1   -0.09    0.56
  10   3  -1    1.98    0.94
 -10  -3   1    1.98    0.51
 -10  -3   1    1.33    1.20
   9   3  -1   -0.44    0.59
   9   3  -1   -0.50    0.26
  -9  -3   1    0.25    0.67
  -9  -3   1   -0.18    0.36
  -9  -3   1   -0.49    0.85
   8   3  -1    4.34    0.48
   8   3  -1    4.79    0.92
   8   3  -1    4.88    0.52
   8   3  -1    4.41    0.68
  -8  -3   1    4.20    0.83
  -8  -3   1    3.81    0.44
  -8  -3   1    4.14    0.55
  -8  -3   1    3.90    0.71
   7   3  -1    0.08    0.36
   7   3  -1    0.44    0.30
   7   3  -1    0.34    0.54
   7   3  -1    0.16    0.23
  -7  -3   1   -0.54    0.49
  -7  -3   1    0.03    0.43
  -7  -3   1   -0.36    0.23
   6   3  -1    8.08    0.65
   6   3  -1    8.22    0.57
   6   3  -1    8.23    0.71
   6   3  -1    8.58    0.84
  -6  -3   1    7.82    0.75
  -6  -3   1    8.26    0.67
  -6  -3   1    7.65    0.77
  -6  -3   1    6.92    0.62
  -6  -3   1    7.33    0.57
   5   3  -1   20.78    1.31
   5   3  -1   21.51    1.30
   5   3  -1   21.44    1.21
   5   3  -1   20.18    1.37
  -5  -3   1   23.05    1.24
  -5  -3   1   20.08    1.31
  -5  -3   1   22.07    1.27
  -5  -3   1   19.53    1.35
  -5  -3   1   20.84    1.29
   4   3  -1   27.62    1.64
   4   3  -1   27.91    1.64
   4   3  -1   27.13    1.61
   4   3  -1   27.90    1.55
  -4  -3   1   27.33    1.57
  -4  -3   1   26.35    1.59
  -4  -3   1   29.77    1.61
  -4  -3   1   26.60    1.66
  -4  -3   1   29.71    1.58
   3   3  -1   30.67    1.70
   3   3  -1   27.54    1.64
   3   3  -1   29.30    1.61
   3   3  -1   26.77    1.61
  -3  -3   1   28.44    1.71
  -3  -3   1   31.09    1.64
  -3  -3   1   29.46    1.60
  -3  -3   1   30.53    1.64
  -3  -3   1   28.53    1.60
   2   3  -1   15.94    0.99
   2   3  -1   15.64    0.92
   2   3  -1   15.82    0.93
   2   3  -1   14.40    0.86
  -2  -3   1   16.13    0.91
  -2  -3   1   15.94    1.00
  -2  -3   1   16.47    0.94
  -2  -3   1   16.19    0.84
   1   3  -1   84.76    4.32
   1   3  -1   77.30    4.27
   1   3  -1   78.32    4.24
   1   3  -1   79.71    4.21
   1   3  -1   78.49    4.20
  -1  -3   1   79.61    4.24
  -1  -3   1   79.42    4.31
   0   3  -1   16.33    0.98
   0   3  -1   17.62    1.00
   0   3  -1   16.67    1.01
   0   3  -1   18.26    1.01
   0   3  -1   14.72    0.96
   0   3  -1   16.78    0.94
   0  -3   1   16.83    0.93
   0  -3   1   17.27    1.02
  -1   3  -1    2.13    0.28
  -1   3  -1    2.07    0.20
  -1   3  -1    1.76    0.25
  -1   3  -1    1.32    0.28
  -1   3  -1    2.12    0.30
  -1   3  -1    2.00    0.20
   1  -3   1    1.98    0.28
   1  -3   1    2.48    0.25
   1  -3   1    2.16    0.27
   1  -3   1    2.39    0.34
  -2   3  -1    1.77    0.35
  -2   3  -1    1.76    0.24
  -2   3  -1    1.70    0.21
  -2   3  -1    1.48    0.25
   2  -3   1    2.18    0.28
   2  -3   1    1.77    0.27
   2  -3   1    1.57    0.22
   2  -3   1    1.26    0.36
  -3   3  -1   42.46    2.51
  -3   3  -1   43.26    2.35
  -3   3  -1   43.28    2.29
  -3   3  -1   41.79    2.33
  -3   3  -1   40.93    2.36
   3  -3   1   41.83    2.36
   3  -3   1   39.59    2.53
   3  -3   1   42.88    2.33
   3  -3   1   43.32    2.39
  -4   3  -1   29.04    1.66
  -4   3  -1   29.41    1.61
  -4   3  -1   29.77    1.64
  -4   3  -1   27.51    1.89
  -4   3  -1   29.19    1.70
   4  -3   1   26.27    1.72
   4  -3   1   27.69    1.93
   4  -3   1   29.52    1.68
   4  -3   1   29.38    1.68
  -5   3  -1    2.07    0.38
  -5   3  -1    2.46    0.36
  -5   3  -1    1.75    0.64
  -5   3  -1    1.78    0.29
  -5   3  -1    2.74    0.34
   5  -3   1    2.58    0.40
   5  -3   1    2.72    0.43
   5  -3   1    2.92    0.44
  -6   3  -1   -0.13    0.33
  -6   3  -1   -0.12    0.25
  -6   3  -1    1.12    0.70
  -6   3  -1   -0.05    0.29
   6  -3   1   -0.10    0.37
   6  -3   1   -0.07    0.37
  -7   3  -1    0.57    0.41
  -7   3  -1    0.33    0.42
  -7   3  -1   -0.28    0.87
   7  -3   1   -0.40    0.43
   7  -3   1   -0.04    0.55
  -8   3  -1    2.76    1.29
   8  -3   1    4.71    0.74
   8  -3   1    5.86    0.91
  -9   3  -1    0.65    1.30
  -9   3  -1    0.29    0.78
   9  -3   1    0.21    0.80
  10   2  -1    1.83    0.91
 -10  -2   1    1.24    1.17
 -10  -2   1    0.86    0.51
   9   2  -1    1.63    0.70
  -9  -2   1    1.62    0.90
  -9  -2   1    1.30    0.46
  -9  -2   1    1.48    0.66
   8   2  -1    1.66    0.55
   8   2  -1    1.89    0.29
   8   2  -1    1.97    0.31
  -8  -2   1    2.41    0.77
  -8  -2   1    1.80    0.29
  -8  -2   1    1.55    0.57
  -8  -2   1    1.41    0.44
   7   2  -1    2.75    0.36
   7   2  -1    2.16    0.48
   7   2  -1    1.21    0.65
   7   2  -1    1.96    0.31
  -7  -2   1    2.30    0.41
  -7  -2   1    2.47    0.29
  -7  -2   1    2.43    0.58
  -7  -2   1    2.73    0.51
   6   2  -1    0.11    0.20
   6   2  -1    0.01    0.19
   6   2  -1   -0.31    0.40
   6   2  -1    0.03    0.30
  -6  -2   1    0.17    0.15
  -6  -2   1    0.26    0.34
  -6  -2   1   -0.43    0.33
  -6  -2   1    0.22    0.27
  -6  -2   1   -0.06    0.25
   5   2  -1    4.71    0.37
   5   2  -1    4.56    0.65
   5   2  -1    4.32    0.46
   5   2  -1    4.16    0.39
  -5  -2   1    3.78    0.52
  -5  -2   1    4.47    0.43
  -5  -2   1    3.93    0.51
  -5  -2   1    4.40    0.34
  -5  -2   1    5.00    0.44
   4   2  -1   36.78    2.08
   4   2  -1   37.83    2.11
   4   2  -1   34.34    2.15
   4   2  -1   37.10    2.03
  -4  -2   1   36.36    2.11
  -4  -2   1   38.78    2.10
  -4  -2   1   38.88    2.03
  -4  -2   1   38.10    2.08
   3   2  -1   25.86    1.52
   3   2  -1   26.14    1.51
   3   2  -1   27.50    1.47
   3   2  -1   25.66    1.53
  -3  -2   1   25.03    1.51
  -3  -2   1   28.72    1.51
  -3  -2   1   27.61    1.48
  -3  -2   1   27.76    1.50
  -3  -2   1   26.37    1.54
   2   2  -1   52.77    2.96
   2   2  -1   54.37    3.01
   2   2  -1   57.52    2.98
  -2  -2   1   51.99    2.95
  -2  -2   1   57.42    2.97
  -2  -2   1   55.70    3.01
  -2  -2   1   57.49    2.97
   1   2  -1  127.21    6.53
   1   2  -1  122.04    6.49
   1   2  -1  119.48    6.48
  -1  -2   1  121.13    6.52
  -1  -2   1  120.46    6.48
  -1  -2   1  126.05    6.50
   0   2  -1  348.62   17.17
   0   2  -1  325.51   17.17
   0   2  -1  352.06   17.17
   0   2  -1  317.04   17.15
   0  -2   1  302.75   17.12
   0  -2   1  307.97   17.15
   0  -2   1  329.06   17.17
  -1   2  -1  161.82    9.11
  -1   2  -1  178.68    9.15
  -1   2  -1  168.64    9.12
  -1   2  -1  174.46    9.19
  -1   2  -1  176.12    9.14
   1  -2   1  166.19    9.11
   1  -2   1  178.99    9.14
   1  -2   1  179.40    9.20
  -2   2  -1    6.36    0.43
  -2   2  -1    6.26    0.54
  -2   2  -1    6.22    0.43
  -2   2  -1    6.44    0.40
  -2   2  -1    6.62    0.42
   2  -2   1    5.85    0.46
   2  -2   1    5.50    0.56
   2  -2   1    6.56    0.46
   2  -2   1    6.40    0.42
  -3   2  -1   15.15    0.93
  -3   2  -1   14.56    1.07
  -3   2  -1   16.45    0.91
  -3   2  -1   15.76    0.89
  -3   2  -1   14.98    0.87
   3  -2   1   15.84    0.93
   3  -2   1   13.99    1.10
   3  -2   1   15.09    0.92
   3  -2   1   14.71    0.96
  -4   2  -1   13.14    0.82
  -4   2  -1   13.24    1.06
  -4   2  -1   13.64    0.88
  -4   2  -1   13.57    0.81
   4  -2   1   13.66    0.81
   4  -2   1   14.34    0.86
   4  -2   1   14.77    0.91
   4  -2   1   12.44    1.11
   4  -2   1   13.79    0.94
  -5   2  -1   15.10    0.96
  -5   2  -1   15.03    1.25
  -5   2  -1   15.76    1.04
  -5   2  -1   15.23    0.92
   5  -2   1   16.13    1.09
   5  -2   1   15.19    1.34
   5  -2   1   16.64    0.98
   5  -2   1   16.42    1.07
   5  -2   1   14.72    0.92
  -6   2  -1   -0.42    0.28
  -6   2  -1   -0.04    0.19
   6  -2   1    0.33    0.40
   6  -2   1    0.02    0.28
   6  -2   1    0.21    0.67
   6  -2   1    0.05    0.28
  -7   2  -1    3.50    0.93
  -7   2  -1    4.22    0.53
  -7   2  -1    2.72    0.38
  -7   2  -1    3.46    0.47
  -7   2  -1    2.81    0.54
   7  -2   1    3.64    0.65
   7  -2   1    3.33    0.53
  -8   2  -1   -0.92    0.97
  -8   2  -1    0.03    0.55
   8  -2   1   -0.03    0.43
   8  -2   1   -0.79    0.65
  -9   2  -1   -0.22    0.54
  -9   2  -1    0.60    1.27
   9  -2   1    0.62    0.89
  10   1  -1    0.21    0.92
 -10  -1   1   -0.31    0.50
 -10  -1   1    2.15    1.28
   9   1  -1    0.60    0.70
  -9  -1   1    0.16    0.40
  -9  -1   1   -0.38    0.54
  -9  -1   1    0.04    0.93
   8   1  -1    0.33    0.56
   8   1  -1   -0.21    0.27
   8   1  -1   -0.15    0.17
  -8  -1   1   -0.41    0.46
  -8  -1   1    0.29    0.71
  -8  -1   1   -0.03    0.35
  -8  -1   1    0.05    0.19
   7   1  -1    4.69    0.46
   7   1  -1    4.71    0.37
   7   1  -1    4.78    0.65
  -7  -1   1    4.23    0.58
  -7  -1   1    4.99    0.60
  -7  -1   1    4.20    0.36
  -7  -1   1    3.52    0.74
   6   1  -1    4.15    0.76
   6   1  -1    4.61    0.57
   6   1  -1    5.89    0.42
  -6  -1   1    4.64    0.53
  -6  -1   1    4.04    0.54
  -6  -1   1    4.69    0.58
  -6  -1   1    4.80    0.36
  -6  -1   1    5.89    0.73
   5   1  -1    3.11    0.42
   5   1  -1    2.84    0.31
   5   1  -1    3.02    0.28
   5   1  -1    3.22    0.57
  -5  -1   1    3.12    0.39
  -5  -1   1    3.31    0.38
  -5  -1   1    3.43    0.39
  -5  -1   1    4.18    0.55
  -5  -1   1    2.97    0.26
   4   1  -1  158.64    8.87
   4   1  -1  163.51    8.78
   4   1  -1  163.46    8.72
   4   1  -1  168.00    8.73
  -4  -1   1  160.86    8.85
  -4  -1   1  164.61    8.76
  -4  -1   1  163.96    8.70
  -4  -1   1  171.15    8.79
  -4  -1   1  170.90    8.79
   3   1  -1    9.39    0.58
   3   1  -1    9.32    0.56
   3   1  -1    9.68    0.61
   3   1  -1    9.15    0.69
  -3  -1   1    9.57    0.60
  -3  -1   1   10.02    0.61
  -3  -1   1    9.14    0.59
  -3  -1   1    9.58    0.55
  -3  -1   1    9.40    0.66
   2   1  -1  262.44   14.05
   2   1  -1  263.47   14.02
   2   1  -1  258.51   14.07
   2   1  -1  271.62   14.05
  -2  -1   1  283.92   14.06
  -2  -1   1  259.60   14.07
  -2  -1   1  262.82   14.05
  -2  -1   1  272.18   14.02
   1   1  -1    4.00    0.26
   1   1  -1    3.99    0.25
   1   1  -1    4.02    0.24
  -1  -1   1    3.63    0.23
  -1  -1   1    3.60    0.26
  -1  -1   1    4.17    0.24
  -1  -1   1    4.24    0.25
  -1  -1   1    3.73    0.24
   0   1  -1  211.38   11.07
   0   1  -1  215.11   11.08
   0  -1   1  217.53   11.07
   0  -1   1  215.16   11.08
   0  -1   1  193.69   11.06
  -1   1  -1   52.81    2.77
  -1   1  -1   54.57    2.78
  -1   1  -1   55.64    2.78
  -1   1  -1   51.14    2.78
  -1   1  -1   51.74    2.83
   1  -1   1   51.06    2.77
   1  -1   1   51.06    2.77
   1  -1   1   49.84    2.83
  -2   1  -1   10.37    0.59
  -2   1  -1   10.13    0.59
  -2   1  -1   10.73    0.62
  -2   1  -1   10.42    0.70
   2  -1   1   10.52    0.59
   2  -1   1   10.51    0.65
   2  -1   1   10.61    0.60
   2  -1   1    9.58    0.72
   2  -1   1   10.32    0.62
  -3   1  -1    0.23    0.22
  -3   1  -1    0.28    0.12
  -3   1  -1    0.37    0.08
  -3   1  -1    0.13    0.12
   3  -1   1    0.30    0.18
   3  -1   1    0.54    0.09
   3  -1   1    0.22    0.16
   3  -1   1    0.36    0.09
   3  -1   1    0.09    0.26
  -4   1  -1    6.84    0.52
  -4   1  -1    6.73    0.41
  -4   1  -1    6.38    0.47
  -4   1  -1    5.97    0.65
   4  -1   1    6.25    0.73
   4  -1   1    6.66    0.54
   4  -1   1    6.86    0.43
   4  -1   1    6.96    0.42
   4  -1   1    6.58    0.57
  -5   1  -1    0.56    0.14
  -5   1  -1    1.19    0.25
  -5   1  -1    0.85    0.44
  -5   1  -1    1.11    0.26
   5  -1   1    0.34    0.29
   5  -1   1    0.69    0.29
   5  -1   1    0.75    0.16
   5  -1   1    0.78    0.15
   5  -1   1    1.27    0.52
  -6   1  -1    1.04    0.34
  -6   1  -1    1.32    0.17
  -6   1  -1    0.52    0.32
   6  -1   1    0.38    0.62
   6  -1   1    0.99    0.35
   6  -1   1    1.27    0.21
   6  -1   1    0.81    0.19
   6  -1   1    0.69    0.39
  -7   1  -1    3.91    0.30
  -7   1  -1    4.25    0.58
   7  -1   1    4.50    0.61
   7  -1   1    3.89    0.65
   7  -1   1    4.14    1.03
   7  -1   1    4.27    0.41
  -8   1  -1   -0.38    0.89
  -8   1  -1    0.63    0.46
  -8   1  -1    0.60    0.54
   8  -1   1    0.73    0.69
   8  -1   1    0.15    0.43
  -9   1  -1    0.85    0.52
  -9   1  -1    0.75    1.19
   9  -1   1    0.39    0.83
  10   0  -1    0.66    1.01
 -10   0   1   -0.64    1.35
 -10   0   1    0.56    0.75
   9   0  -1   -0.13    0.82
  -9   0   1   -0.31    1.12
  -9   0   1    0.15    0.47
   8   0  -1    1.82    0.67
   8   0  -1    1.48    0.36
  -8   0   1    1.21    0.23
  -8   0   1    1.11    0.46
  -8   0   1   -0.35    0.78
  -8   0   1    1.68    0.48
   7   0  -1    0.45    0.14
   7   0  -1    0.04    0.26
   7   0  -1    0.23    0.43
  -7   0   1    0.42    0.60
  -7   0   1    0.64    0.36
  -7   0   1    0.08    0.16
  -7   0   1    0.81    0.39
   6   0  -1    9.67    0.54
   6   0  -1    8.79    0.63
   6   0  -1    9.40    0.79
  -6   0   1    8.52    0.74
  -6   0   1    8.57    0.76
  -6   0   1    9.12    0.57
  -6   0   1   10.03    1.02
  -6   0   1    8.64    0.72
  -6   0   1    7.35    0.95
   5   0  -1  123.96    6.31
   5   0  -1  118.57    6.16
   5   0  -1  119.28    6.20
   5   0  -1  118.18    6.47
  -5   0   1   99.23    6.37
  -5   0   1  120.69    6.19
  -5   0   1  123.35    6.30
  -5   0   1  111.30    6.41
  -5   0   1  116.50    6.22
  -5   0   1  113.64    6.30
   4   0  -1    1.89    0.42
   4   0  -1    2.00    0.25
   4   0  -1    2.10    0.16
   4   0  -1    2.28    0.32
  -4   0   1    1.50    0.28
  -4   0   1    1.32    0.20
  -4   0   1    2.27    0.31
  -4   0   1    2.31    0.39
  -4   0   1    1.77    0.23
   3   0  -1    3.46    0.25
   3   0  -1    3.99    0.47
   3   0  -1    3.70    0.23
   3   0  -1    3.22    0.33
  -3   0   1    3.58    0.32
  -3   0   1    3.55    0.25
  -3   0   1    2.39    0.37
  -3   0   1    4.12    0.31
  -3   0   1    3.66    0.26
   2   0  -1  124.34    6.55
   2   0  -1  123.14    6.57
  -2   0   1  122.29    6.56
  -2   0   1  114.83    6.63
  -2   0   1  131.36    6.61
  -2   0   1  125.12    6.58
  -2   0   1  129.79    6.60
  -2   0   1  125.86    6.66
   1   0  -1   39.60    1.94
   1   0  -1   32.97    1.96
   1   0  -1   34.00    1.92
   1   0  -1   38.31    1.94
  -1   0   1   35.50    1.96
  -1   0   1   34.84    1.93
  -1   0   1   38.80    1.94
  -2   0  -1    1.98    0.11
  -2   0  -1    2.14    0.24
  -2   0  -1    1.81    0.16
   2   0   1    2.38    0.21
   2   0   1    1.63    0.16
   2   0   1    1.48    0.11
  -3   0  -1   -0.15    0.16
  -3   0  -1    0.02    0.04
  -3   0  -1    0.22    0.13
   3   0   1    0.14    0.07
   3   0   1    0.00    0.04
   3   0   1    0.08    0.22
   3   0   1    0.01    0.16
   3   0   1    0.07    0.12
  -4   0  -1    4.68    0.28
  -4   0  -1    4.33    0.41
  -4   0  -1    5.46    0.41
  -4   0  -1    4.48    0.53
   4   0   1    5.23    0.33
   4   0   1    4.55    0.29
   4   0   1    4.38    0.43
   4   0   1    4.73    0.59
   4   0   1    4.62    0.45
  -5   0  -1    0.56    0.08
  -5   0  -1    0.37    0.24
  -5   0  -1    0.25    0.37
  -5   0  -1    0.14    0.23
   5   0   1    0.58    0.13
   5   0   1    0.66    0.29
   5   0   1    0.95    0.45
   5   0   1    0.84    0.27
   5   0   1    0.50    0.10
  -6   0  -1    0.50    0.34
  -6   0  -1    1.10    0.11
  -6   0  -1    0.50    0.49
  -6   0  -1    0.72    0.35
   6   0   1    0.31    0.56
   6   0   1    1.01    0.18
   6   0   1    1.11    0.14
   6   0   1    0.99    0.33
   6   0   1    1.09    0.37
  -7   0  -1    8.23    0.85
   7   0   1    7.26    0.78
   7   0   1    8.37    0.56
   7   0   1    7.46    1.13
   7   0   1   10.20    0.87
  -8   0  -1    4.80    0.66
  -8   0  -1    3.57    0.69
   8   0   1    4.32    0.42
   8   0   1    5.17    0.77
   8   0   1    4.69    1.17
  -9   0  -1    4.82    0.71
  -9   0  -1    4.09    0.82
  -9   0  -1    4.73    1.27
   9   0   1    4.47    0.87
 -10   0  -1   -0.40    0.72
 -10   0  -1    1.64    1.35
  10   0   1   -0.73    1.05
   9  -1  -1    0.45    0.87
  -9   1   1   -0.04    1.09
  -9   1   1    0.36    0.52
   8  -1  -1    0.80    0.38
   8  -1  -1    2.51    0.77
  -8   1   1    1.15    0.43
  -8   1   1    0.55    0.89
  -8   1   1    1.34    0.45
   7  -1  -1    7.62    0.70
   7  -1  -1    8.54    0.93
  -7   1   1    8.38    0.59
  -7   1   1    6.89    1.06
  -7   1   1    7.78    0.77
  -7   1   1    8.20    0.74
   6  -1  -1    2.06    0.34
   6  -1  -1    1.90    0.46
   6  -1  -1    1.95    0.22
  -6   1   1    1.34    0.37
  -6   1   1    1.98    0.28
  -6   1   1    2.02    0.41
  -6   1   1    1.81    0.61
  -6   1   1    1.75    0.35
   5  -1  -1   16.51    0.97
   5  -1  -1   16.16    1.07
   5  -1  -1   15.20    0.87
   5  -1  -1   15.02    1.06
  -5   1   1   15.06    1.02
  -5   1   1   13.53    1.20
  -5   1   1   16.74    0.94
  -5   1   1   16.71    0.94
  -5   1   1   14.85    1.24
  -5   1   1   15.58    1.05
   4  -1  -1    1.66    0.23
   4  -1  -1    1.98    0.33
   4  -1  -1    1.71    0.15
   4  -1  -1    1.23    0.30
  -4   1   1    1.68    0.22
  -4   1   1    1.76    0.42
  -4   1   1    1.14    0.26
  -4   1   1    1.73    0.40
  -4   1   1    2.04    0.20
   3  -1  -1    2.84    0.18
   3  -1  -1    2.86    0.28
   3  -1  -1    3.12    0.32
   3  -1  -1    2.90    0.32
  -3   1   1    2.62    0.24
  -3   1   1    2.48    0.39
  -3   1   1    2.72    0.28
  -3   1   1    2.80    0.20
  -3   1   1    3.21    0.42
   2  -1  -1    1.86    0.22
   2  -1  -1    1.60    0.22
   2  -1  -1    1.77    0.16
  -2   1   1    1.60    0.12
  -2   1   1    1.24    0.25
  -2   1   1    1.47    0.26
  -2   1   1    1.32    0.18
  -2   1   1    1.60    0.11
  -2   1   1    1.51    0.16
   1  -1  -1    3.56    0.21
   1  -1  -1    3.47    0.23
   1  -1  -1    3.14    0.26
   1  -1  -1    3.50    0.24
  -1   1   1    3.40    0.21
  -1   1   1    3.52    0.25
  -1   1   1    3.42    0.23
  -1   1   1    3.19    0.27
   0  -1  -1   17.27    0.91
   0  -1  -1   17.08    0.93
   0  -1  -1   16.20    0.93
   0  -1  -1   16.80    0.93
   0   1   1   16.92    0.91
   0   1   1   16.92    0.93
   0   1   1   17.39    0.92
  -1  -1  -1    6.00    0.33
  -1  -1  -1    5.08    0.32
  -1  -1  -1    5.36    0.35
  -1  -1  -1    5.79    0.32
   1   1   1    5.57    0.33
   1   1   1    5.45    0.32
   1   1   1    5.46    0.35
   1   1   1    5.65    0.32
  -2  -1  -1    0.07    0.07
  -2  -1  -1   -0.04    0.08
  -2  -1  -1   -0.03    0.08
   2   1   1    0.16    0.08
   2   1   1    0.06    0.10
   2   1   1    0.09    0.03
   2   1   1    0.04    0.06
   2   1   1    0.05    0.04
  -3  -1  -1   13.53    0.78
  -3  -1  -1   12.89    0.83
  -3  -1  -1   13.48    0.71
  -3  -1  -1   13.36    0.81
   3   1   1   12.81    0.80
   3   1   1   13.42    0.77
   3   1   1   11.71    0.85
   3   1   1   13.18    0.78
   3   1   1   12.59    0.70
  -4  -1  -1   12.32    0.91
  -4  -1  -1   13.60    0.73
  -4  -1  -1   13.46    0.85
  -4  -1  -1   13.06    0.83
   4   1   1   13.41    0.73
   4   1   1   13.35    0.83
   4   1   1   13.09    0.96
   4   1   1   13.68    0.80
   4   1   1   13.92    0.86
  -5  -1  -1   12.73    0.82
  -5  -1  -1   12.29    0.84
  -5  -1  -1   11.66    0.66
  -5  -1  -1   11.19    0.90
   5   1   1   14.16    0.86
   5   1   1   10.30    0.97
   5   1   1   12.27    0.73
   5   1   1   11.68    0.65
   5   1   1   10.70    0.80
  -6  -1  -1    5.64    0.34
  -6  -1  -1    5.65    0.63
  -6  -1  -1    5.95    0.58
  -6  -1  -1    5.55    0.73
   6   1   1    6.28    0.59
   6   1   1    5.69    0.58
   6   1   1    5.54    0.33
   6   1   1    5.30    0.43
   6   1   1    5.22    0.80
  -7  -1  -1    5.49    0.67
  -7  -1  -1    3.93    0.58
   7   1   1    5.22    0.43
   7   1   1    5.44    0.62
   7   1   1    4.79    0.65
   7   1   1    4.87    0.91
  -8  -1  -1    7.06    0.87
  -8  -1  -1    6.26    0.76
   8   1   1    7.65    1.22
   8   1   1    8.25    0.57
   8   1   1    8.64    0.98
  -9  -1  -1    9.29    0.91
  -9  -1  -1    8.24    1.05
   9   1   1   11.45    1.28
   9   1   1    8.28    1.47
 -10  -1  -1    0.12    0.54
 -10  -1  -1    0.97    1.31
  10   1   1    0.65    0.89
   9  -2  -1   -0.89    0.83
  -9   2   1   -1.46    1.20
  -9   2   1   -0.62    0.54
   8  -2  -1    2.34    0.60
   8  -2  -1    2.19    0.74
  -8   2   1    1.90    1.04
  -8   2   1    1.45    0.50
   7  -2  -1    1.03    0.42
   7  -2  -1    1.00    0.60
  -7   2   1    0.27    0.79
  -7   2   1    0.89    0.36
  -7   2   1   -0.80    0.34
  -7   2   1    0.50    0.31
  -7   2   1    0.54    0.27
   6  -2  -1    1.61    0.36
   6  -2  -1    0.62    0.50
  -6   2   1    1.13    0.28
  -6   2   1    0.46    0.60
  -6   2   1    1.64    0.40
  -6   2   1    1.73    0.26
  -6   2   1    1.25    0.32
   5  -2  -1   -0.10    0.28
   5  -2  -1    0.56    0.28
   5  -2  -1   -0.02    0.34
  -5   2   1   -0.18    0.43
  -5   2   1    0.30    0.21
  -5   2   1    0.22    0.29
  -5   2   1    0.46    0.48
  -5   2   1    0.49    0.20
  -5   2   1    0.63    0.17
   4  -2  -1    0.02    0.20
   4  -2  -1   -0.29    0.22
   4  -2  -1   -0.24    0.24
  -4   2   1   -0.14    0.22
  -4   2   1    0.25    0.13
  -4   2   1   -0.07    0.09
  -4   2   1    0.59    0.36
  -4   2   1    0.13    0.15
  -4   2   1    0.05    0.35
   3  -2  -1    9.56    0.65
   3  -2  -1    9.45    0.63
   3  -2  -1    8.76    0.64
  -3   2   1    9.39    0.63
  -3   2   1    8.83    0.55
  -3   2   1    9.27    0.52
  -3   2   1    9.09    0.58
  -3   2   1    7.59    0.75
  -3   2   1    9.73    0.79
   2  -2  -1   14.85    0.83
   2  -2  -1   13.04    0.82
   2  -2  -1   12.68    0.81
  -2   2   1   13.54    0.78
  -2   2   1   11.86    0.90
  -2   2   1   13.86    0.82
  -2   2   1   13.23    0.74
  -2   2   1   13.33    0.92
  -2   2   1   14.40    0.80
   0  -2  -1   33.05    1.89
   0  -2  -1   35.43    1.89
   0  -2  -1   33.28    1.88
   0   2   1   35.91    1.90
   0   2   1   33.97    1.87
   0   2   1   34.25    1.88
   0   2   1   35.10    1.86
   0   2   1   35.42    1.85
  -1  -2  -1   43.86    2.31
  -1  -2  -1   43.89    2.27
  -1  -2  -1   39.95    2.28
   1   2   1   42.97    2.27
   1   2   1   42.65    2.29
   1   2   1   42.94    2.33
   1   2   1   42.86    2.30
  -2  -2  -1  205.14   10.78
  -2  -2  -1  211.59   10.78
   2   2   1  180.29   10.77
   2   2   1  204.61   10.77
   2   2   1  193.89   10.78
   2   2   1  211.82   10.78
   2   2   1  224.33   10.83
  -3  -2  -1    1.69    0.20
  -3  -2  -1    1.62    0.22
  -3  -2  -1    2.41    0.32
   3   2   1    1.85    0.28
   3   2   1    1.93    0.23
   3   2   1    2.22    0.18
   3   2   1    2.05    0.23
   3   2   1    1.73    0.24
   3   2   1    1.67    0.15
  -4  -2  -1    1.71    0.23
  -4  -2  -1    1.38    0.29
  -4  -2  -1    1.49    0.30
   4   2   1    1.81    0.25
   4   2   1    1.26    0.12
   4   2   1    1.64    0.24
   4   2   1    1.16    0.31
   4   2   1    1.32    0.24
  -5  -2  -1  113.51    6.29
  -5  -2  -1  115.72    6.33
  -5  -2  -1  117.18    6.26
   5   2   1  106.49    6.35
   5   2   1  120.81    6.26
   5   2   1  114.96    6.14
   5   2   1  118.05    6.23
   5   2   1  124.07    6.29
  -6  -2  -1    6.03    0.70
  -6  -2  -1    5.66    0.55
  -6  -2  -1    4.75    0.65
  -6  -2  -1    5.05    0.52
   6   2   1    5.15    0.33
   6   2   1    5.45    0.55
   6   2   1    4.75    0.73
   6   2   1    5.16    0.45
  -7  -2  -1   -0.10    0.48
  -7  -2  -1   -0.05    0.35
  -7  -2  -1    0.28    0.45
  -7  -2  -1    0.22    0.31
   7   2   1    0.40    0.10
   7   2   1    0.01    0.35
   7   2   1    0.42    0.08
   7   2   1    0.73    0.24
   7   2   1    1.20    0.61
  -8  -2  -1    5.31    0.81
  -8  -2  -1    5.22    0.67
   8   2   1    5.90    0.52
   8   2   1    5.31    0.70
   8   2   1    5.37    1.11
  -9  -2  -1    0.81    0.45
  -9  -2  -1    1.02    0.72
   9   2   1    1.51    0.71
   9   2   1   -0.11    1.07
 -10  -2  -1    0.29    0.52
 -10  -2  -1    0.58    1.19
 -10  -2  -1    1.06    0.89
  10   2   1    1.92    0.86
  10   2   1    2.55    1.32
   9  -3  -1    1.77    0.93
  -9   3   1    0.24    0.79
  -9   3   1    1.54    1.44
   8  -3  -1   -1.29    0.74
  -8   3   1   -0.40    0.43
  -8   3   1   -0.02    1.05
   7  -3  -1    0.38    0.47
   7  -3  -1    0.64    0.63
  -7   3   1   -0.66    0.86
  -7   3   1   -0.33    0.37
  -7   3   1    0.20    0.35
   6  -3  -1    6.14    0.73
   6  -3  -1    6.41    0.79
   6  -3  -1    8.95    0.81
  -6   3   1    8.02    0.76
  -6   3   1    7.64    0.59
  -6   3   1    7.19    1.04
  -6   3   1    6.71    0.63
  -6   3   1    5.74    0.59
   5  -3  -1    0.00    0.32
   5  -3  -1    0.10    0.32
   5  -3  -1   -0.09    0.33
  -5   3   1    0.39    0.53
  -5   3   1    0.24    0.23
  -5   3   1   -0.47    0.30
  -5   3   1    0.17    0.19
  -5   3   1    0.17    0.24
   4  -3  -1    0.54    0.28
   4  -3  -1    0.99    0.30
   4  -3  -1    0.44    0.28
  -4   3   1    0.49    0.44
  -4   3   1    0.84    0.16
  -4   3   1    1.37    0.49
  -4   3   1    0.26    0.20
  -4   3   1    0.60    0.22
  -4   3   1    0.59    0.27
   3  -3  -1   14.92    0.94
   3  -3  -1   15.55    0.97
   3  -3  -1   14.69    0.95
  -3   3   1   15.05    0.91
  -3   3   1   16.71    0.85
  -3   3   1   12.56    1.08
  -3   3   1   13.33    0.96
  -3   3   1   14.90    0.92
  -3   3   1   15.45    1.12
   2  -3  -1   48.95    2.61
   2  -3  -1   53.38    2.64
   2  -3  -1   46.42    2.64
  -2   3   1   41.68    2.61
  -2   3   1   48.11    2.64
  -2   3   1   49.64    2.77
  -2   3   1   44.36    2.72
  -2   3   1   50.00    2.62
   1  -3  -1    5.31    0.38
   1  -3  -1    5.43    0.44
   1  -3  -1    4.96    0.39
   1  -3  -1    5.11    0.37
   1  -3  -1    4.99    0.44
  -1   3   1    5.51    0.42
  -1   3   1    5.52    0.38
  -1   3   1    4.89    0.39
  -1   3   1    4.79    0.46
   0  -3  -1  963.90   49.65
   0  -3  -1  971.34   49.66
   0  -3  -1  846.72   49.63
   0   3   1 1000.00   49.67
  -1  -3  -1   92.09    4.90
  -1  -3  -1   87.01    4.92
  -1  -3  -1   96.33    4.86
  -1  -3  -1   85.43    4.84
   1   3   1   96.44    4.84
   1   3   1   95.47    4.90
   1   3   1   91.73    4.93
   1   3   1   86.78    4.85
  -2  -3  -1   25.74    1.46
  -2  -3  -1   26.95    1.44
  -2  -3  -1   26.76    1.40
  -2  -3  -1   24.70    1.52
   2   3   1   26.74    1.52
   2   3   1   26.38    1.46
   2   3   1   24.58    1.44
   2   3   1   25.29    1.41
  -3  -3  -1   40.55    2.15
  -3  -3  -1   37.31    2.24
  -3  -3  -1   39.18    2.14
  -3  -3  -1   40.15    2.16
   3   3   1   38.17    2.17
   3   3   1   40.29    2.19
   3   3   1   39.86    2.23
   3   3   1   38.45    2.15
   3   3   1   40.61    2.16
  -4  -3  -1   25.83    1.35
  -4  -3  -1   23.73    1.33
  -4  -3  -1   21.79    1.41
   4   3   1   22.24    1.35
   4   3   1   21.10    1.38
   4   3   1   22.74    1.38
   4   3   1   22.81    1.28
   4   3   1   23.32    1.30
  -5  -3  -1    0.07    0.23
  -5  -3  -1    0.55    0.21
  -5  -3  -1    0.63    0.34
  -5  -3  -1    0.74    0.27
   5   3   1    0.66    0.25
   5   3   1    0.27    0.15
   5   3   1    0.68    0.33
   5   3   1    0.59    0.14
   5   3   1    0.62    0.24
  -6  -3  -1    0.07    0.24
  -6  -3  -1    0.21    0.40
  -6  -3  -1    0.12    0.26
  -6  -3  -1    0.29    0.32
   6   3   1    0.64    0.42
   6   3   1    0.10    0.15
   6   3   1   -0.06    0.22
   6   3   1   -0.25    0.27
   6   3   1    0.05    0.16
  -7  -3  -1    6.79    0.66
  -7  -3  -1    8.33    0.90
  -7  -3  -1    6.76    0.80
   7   3   1    6.76    0.47
   7   3   1    7.41    0.50
   7   3   1    7.77    0.77
   7   3   1    7.02    0.64
   7   3   1    7.00    1.03
  -8  -3  -1    1.88    0.46
  -8  -3  -1    2.59    0.71
   8   3   1    2.38    0.42
   8   3   1    2.47    0.82
   8   3   1    2.83    0.61
   8   3   1    2.25    0.19
   8   3   1    2.42    0.23
  -9  -3  -1   -0.78    0.71
   9   3   1   -0.77    0.48
   9   3   1   -0.90    0.95
   9   3   1    0.28    0.59
 -10  -3  -1    0.38    0.46
 -10  -3  -1    1.66    0.91
  10   3   1    0.51    0.79
  10   3   1    0.75    1.37
   8  -4  -1   -0.13    0.76
  -8   4   1    0.87    1.24
  -8   4   1    0.27    0.54
   7  -4  -1    0.68    0.58
   7  -4  -1    1.59    0.65
  -7   4   1   -0.12    0.44
  -7   4   1   -0.37    0.98
   6  -4  -1    0.75    0.50
   6  -4  -1    0.00    0.39
   6  -4  -1    1.03    0.48
  -6   4   1    1.57    0.38
  -6   4   1    0.38    0.39
  -6   4   1    0.19    0.79
  -6   4   1    0.88    0.30
  -6   4   1   -0.09    0.36
   5  -4  -1    1.52    0.50
   5  -4  -1    2.52    0.44
   5  -4  -1    2.57    0.45
  -5   4   1    1.47    0.37
  -5   4   1    2.08    0.73
  -5   4   1    1.95    0.35
  -5   4   1    1.70    0.27
   4  -4  -1    1.48    0.35
   4  -4  -1    1.52    0.40
   4  -4  -1    1.22    0.34
  -4   4   1    1.26    0.30
  -4   4   1    0.51    0.52
  -4   4   1    0.62    0.30
  -4   4   1    1.45    0.34
  -4   4   1    1.32    0.20
  -4   4   1    1.58    0.59
   3  -4  -1    0.04    0.20
   3  -4  -1    0.12    0.24
   3  -4  -1    0.50    0.30
  -3   4   1   -0.03    0.39
  -3   4   1    0.32    0.39
  -3   4   1    0.31    0.15
  -3   4   1    0.59    0.26
  -3   4   1   -0.05    0.23
  -3   4   1    0.26    0.24
   2  -4  -1  142.73    7.02
   2  -4  -1  128.06    7.01
   2  -4  -1  132.42    7.03
   2  -4  -1  128.22    7.07
  -2   4   1  133.78    7.06
  -2   4   1  124.91    7.13
  -2   4   1  131.01    7.05
  -2   4   1  128.16    7.18
  -2   4   1  134.53    7.05
   1  -4  -1    4.75    0.44
   1  -4  -1    4.04    0.36
   1  -4  -1    3.97    0.37
   1  -4  -1    4.62    0.47
   1  -4  -1    3.85    0.45
  -1   4   1    4.50    0.42
  -1   4   1    4.47    0.37
  -1   4   1    4.25    0.40
  -1   4   1    3.95    0.47
   0  -4  -1  133.65    7.23
   0  -4  -1  119.79    7.20
   0  -4  -1  132.97    7.22
   0   4   1  138.37    7.20
   0   4   1  136.60    7.16
   0   4   1  139.90    7.22
   0   4   1  137.40    7.16
   0   4   1  141.19    7.25
  -1  -4  -1    2.02    0.28
  -1  -4  -1    1.84    0.20
  -1  -4  -1    2.10    0.22
  -1  -4  -1    1.81    0.33
   1   4   1    2.28    0.34
   1   4   1    2.41    0.19
   1   4   1    2.65    0.28
   1   4   1    1.88    0.24
  -2  -4  -1    7.24    0.47
  -2  -4  -1    6.40    0.59
  -2  -4  -1    6.59    0.53
  -2  -4  -1    6.94    0.42
   2   4   1    6.70    0.53
   2   4   1    7.04    0.48
   2   4   1    7.52    0.43
   2   4   1    7.14    0.58
  -3  -4  -1  139.57    7.20
  -3  -4  -1  144.07    7.25
  -3  -4  -1  133.14    7.35
   3   4   1  132.93    7.26
   3   4   1  129.25    7.25
   3   4   1  137.51    7.27
   3   4   1  136.75    7.34
  -4  -4  -1   28.43    1.51
  -4  -4  -1   24.76    1.62
  -4  -4  -1   27.36    1.47
  -4  -4  -1   25.93    1.47
   4   4   1   27.32    1.50
   4   4   1   26.87    1.49
   4   4   1   23.80    1.51
   4   4   1   26.37    1.59
   4   4   1   23.17    1.52
  -5  -4  -1    1.64    0.26
  -5  -4  -1    1.82    0.30
  -5  -4  -1    0.75    0.38
  -5  -4  -1    2.18    0.29
   5   4   1    1.72    0.23
   5   4   1    1.53    0.31
   5   4   1    1.39    0.32
   5   4   1    1.43    0.39
   5   4   1    1.25    0.26
  -6  -4  -1    6.86    0.59
  -6  -4  -1    5.11    0.73
  -6  -4  -1    5.68    0.52
  -6  -4  -1    6.36    0.57
   6   4   1    6.23    0.62
   6   4   1    5.90    0.44
   6   4   1    5.75    0.77
   6   4   1    6.36    0.66
   6   4   1    5.88    0.51
  -7  -4  -1   -0.28    0.26
  -7  -4  -1   -0.34    0.36
  -7  -4  -1   -0.29    0.49
   7   4   1    0.11    0.20
   7   4   1   -0.31    0.35
   7   4   1    0.14    0.36
   7   4   1   -0.16    0.23
   7   4   1    0.37    0.54
  -8  -4  -1   -0.64    0.62
  -8  -4  -1   -0.02    0.29
   8   4   1    0.10    0.65
   8   4   1    0.04    0.24
   8   4   1    0.32    0.38
   8   4   1   -0.51    0.42
   8   4   1    0.00    0.22
  -9  -4  -1    1.43    0.43
  -9  -4  -1    0.95    0.79
   9   4   1    1.33    0.69
   9   4   1   -0.27    0.95
 -10  -4  -1   -0.21    0.93
 -10  -4  -1    0.74    0.43
  10   4   1    1.24    1.19
  10   4   1   -0.97    0.72
   7  -5  -1    0.57    0.65
   7  -5  -1   -0.25    0.66
  -7   5   1    0.51    1.17
  -7   5   1    2.18    0.53
   6  -5  -1   -0.78    0.45
   6  -5  -1   -0.11    0.45
   6  -5  -1    0.04    0.61
  -6   5   1    0.22    0.95
  -6   5   1    0.37    0.43
  -6   5   1    0.21    0.47
  -6   5   1    0.06    0.30
   5  -5  -1    0.58    0.54
   5  -5  -1    1.49    0.46
   5  -5  -1    1.13    0.42
  -5   5   1    0.83    0.24
  -5   5   1    0.69    0.44
  -5   5   1    0.34    0.70
  -5   5   1    0.23    0.39
   4  -5  -1    5.82    0.63
   4  -5  -1    4.89    0.69
   4  -5  -1    5.73    0.61
  -4   5   1    5.39    0.43
  -4   5   1    5.65    0.69
  -4   5   1    4.39    0.83
  -4   5   1    4.69    0.55
   3  -5  -1   16.20    1.10
   3  -5  -1   15.77    0.97
   3  -5  -1   16.12    1.01
  -3   5   1   13.91    0.89
  -3   5   1   12.37    1.18
  -3   5   1   14.38    1.04
  -3   5   1   14.81    1.05
  -3   5   1   13.99    0.99
  -3   5   1   12.97    1.22
   2  -5  -1   37.68    2.28
   2  -5  -1   40.30    2.22
   2  -5  -1   41.39    2.22
   2  -5  -1   39.84    2.19
  -2   5   1   37.46    2.23
  -2   5   1   40.07    2.28
  -2   5   1   35.19    2.33
  -2   5   1   38.27    2.38
  -2   5   1   40.10    2.23
   1  -5  -1    3.48    0.47
   1  -5  -1    4.14    0.37
   1  -5  -1    3.65    0.49
  -1   5   1    3.57    0.54
  -1   5   1    3.20    0.47
  -1   5   1    3.91    0.53
  -1   5   1    4.33    0.37
  -1   5   1    2.99    0.43
  -1   5   1    2.76    0.36
   0  -5  -1  171.31   10.20
   0  -5  -1  188.91   10.23
   0  -5  -1  188.24   10.23
   0   5   1  199.00   10.16
   0   5   1  201.01   10.23
   0   5   1  192.32   10.19
   0   5   1  190.60   10.15
   0   5   1  201.82   10.27
  -1  -5  -1    3.75    0.46
  -1  -5  -1    4.28    0.34
  -1  -5  -1    3.79    0.38
  -1  -5  -1    4.50    0.53
   1   5   1    4.93    0.36
   1   5   1    3.70    0.50
   1   5   1    4.52    0.41
   1   5   1    4.54    0.38
  -2  -5  -1    3.86    0.32
  -2  -5  -1    4.00    0.53
  -2  -5  -1    4.17    0.44
  -2  -5  -1    3.19    0.29
   2   5   1    3.93    0.50
   2   5   1    2.80    0.26
   2   5   1    4.50    0.42
   2   5   1    3.95    0.36
  -3  -5  -1   18.22    1.09
  -3  -5  -1   17.25    1.24
  -3  -5  -1   19.37    1.03
   3   5   1   17.44    1.11
   3   5   1   19.21    1.15
   3   5   1   17.63    1.23
   3   5   1   17.61    1.14
   3   5   1   19.04    1.06
  -4  -5  -1   49.04    2.65
  -4  -5  -1   52.51    2.59
  -4  -5  -1   45.56    2.58
  -4  -5  -1   46.43    2.80
   4   5   1   46.26    2.67
   4   5   1   43.76    2.65
   4   5   1   48.33    2.68
   4   5   1   47.48    2.67
   4   5   1   51.31    2.79
  -5  -5  -1   20.74    1.17
  -5  -5  -1   20.25    1.22
  -5  -5  -1   19.63    1.17
  -5  -5  -1   19.30    1.40
   5   5   1   20.21    1.20
   5   5   1   21.20    1.24
   5   5   1   20.59    1.34
   5   5   1   19.48    1.27
   5   5   1   17.63    1.27
  -6  -5  -1    4.66    0.47
  -6  -5  -1    4.55    0.47
  -6  -5  -1    4.47    0.69
  -6  -5  -1    4.09    0.51
   6   5   1    5.04    0.51
   6   5   1    3.98    0.59
   6   5   1    4.60    0.59
   6   5   1    4.13    0.62
   6   5   1    4.81    0.44
  -7  -5  -1    1.64    0.35
  -7  -5  -1    0.75    0.27
  -7  -5  -1    0.77    0.57
   7   5   1    0.59    0.40
   7   5   1    1.12    0.25
   7   5   1    1.39    0.57
   7   5   1    0.65    0.33
   7   5   1    1.97    0.47
  -8  -5  -1    0.18    0.30
  -8  -5  -1    0.37    0.68
  -8  -5  -1    0.31    0.50
   8   5   1   -0.72    0.45
   8   5   1    0.15    0.25
   8   5   1    1.16    0.66
   8   5   1    0.02    0.32
  -9  -5  -1    3.14    1.00
  -9  -5  -1    3.14    0.57
   9   5   1    4.63    0.77
   9   5   1    4.11    1.03
   9   5   1    3.85    0.48
 -10  -5  -1    0.14    0.38
 -10  -5  -1    1.14    1.04
  10   5   1    0.57    0.83
  10   5   1   -0.49    1.11
   7  -6  -1    1.53    0.78
  -7   6   1    2.04    0.57
  -7   6   1   -1.49    1.18
   6  -6  -1    0.53    0.57
   6  -6  -1    0.44    0.73
  -6   6   1   -0.53    1.03
  -6   6   1   -1.13    0.40
   5  -6  -1   -0.58    0.41
   5  -6  -1    0.11    0.61
   5  -6  -1    0.32    0.49
  -5   6   1    0.13    0.26
  -5   6   1    0.22    0.80
   4  -6  -1    0.76    0.55
   4  -6  -1    0.29    0.37
   4  -6  -1    1.02    0.44
  -4   6   1    0.79    0.51
  -4   6   1    0.68    0.42
  -4   6   1    0.80    0.67
  -4   6   1    0.74    0.25
   3  -6  -1   13.46    0.89
   3  -6  -1   11.37    1.04
   3  -6  -1   12.05    0.91
  -3   6   1   12.16    0.96
  -3   6   1   12.69    1.03
  -3   6   1   11.83    0.81
  -3   6   1   10.80    1.17
   2  -6  -1    0.40    0.33
   2  -6  -1    0.67    0.41
   2  -6  -1    0.56    0.30
  -2   6   1    0.92    0.46
  -2   6   1    0.71    0.27
  -2   6   1    0.43    0.34
  -2   6   1    1.51    0.36
  -2   6   1    1.00    0.45
  -2   6   1    1.41    0.61
   1  -6  -1    2.25    0.42
   1  -6  -1    1.68    0.44
   1  -6  -1    2.22    0.31
  -1   6   1    2.44    0.39
  -1   6   1    1.91    0.32
  -1   6   1    1.60    0.48
  -1   6   1    1.81    0.44
  -1   6   1    1.53    0.32
  -1   6   1    2.17    0.47
   0  -6  -1    0.29    0.28
   0  -6  -1   -0.11    0.29
   0  -6  -1    0.30    0.33
   0  -6  -1    0.37    0.21
   0   6   1    0.63    0.24
   0   6   1    0.81    0.19
   0   6   1    0.74    0.27
   0   6   1    1.15    0.31
   0   6   1    0.56    0.39
  -1  -6  -1    5.64    0.60
  -1  -6  -1    5.36    0.65
  -1  -6  -1    6.35    0.45
  -1  -6  -1    5.22    0.50
   1   6   1    5.86    0.56
   1   6   1    6.99    0.48
   1   6   1    5.49    0.50
   1   6   1    6.42    0.67
  -2  -6  -1    0.67    0.19
  -2  -6  -1    0.59    0.37
  -2  -6  -1    0.44    0.18
   2   6   1    0.66    0.15
   2   6   1    0.38    0.23
   2   6   1    0.73    0.37
   2   6   1    0.99    0.29
  -3  -6  -1   87.70    4.50
  -3  -6  -1   79.47    4.65
  -3  -6  -1   81.78    4.43
   3   6   1   83.03    4.65
   3   6   1   85.13    4.57
   3   6   1   81.06    4.51
   3   6   1   83.94    4.43
   3   6   1   81.47    4.55
  -4  -6  -1    0.18    0.11
  -4  -6  -1    0.31    0.12
  -4  -6  -1    0.54    0.42
  -4  -6  -1    0.39    0.22
   4   6   1   -0.04    0.28
   4   6   1   -0.08    0.21
   4   6   1    0.29    0.26
   4   6   1    1.10    0.43
   4   6   1   -0.12    0.27
  -5  -6  -1    4.43    0.72
  -5  -6  -1    5.26    0.37
  -5  -6  -1    4.75    0.36
  -5  -6  -1    4.56    0.48
   5   6   1    4.73    0.68
   5   6   1    5.88    0.55
   5   6   1    3.74    0.49
   5   6   1    3.73    0.56
   5   6   1    4.32    0.56
  -6  -6  -1    0.98    0.58
  -6  -6  -1    1.25    0.27
  -6  -6  -1    1.57    0.26
   6   6   1    1.28    0.38
   6   6   1    1.07    0.31
   6   6   1    1.50    0.42
   6   6   1    0.99    0.46
   6   6   1    0.95    0.43
  -7  -6  -1    1.56    0.33
  -7  -6  -1    1.12    0.31
  -7  -6  -1    2.70    0.73
   7   6   1    1.61    0.55
   7   6   1    0.67    0.45
   7   6   1    1.17    0.41
   7   6   1    1.69    0.32
  -8  -6  -1    2.73    0.41
  -8  -6  -1    2.92    0.51
  -8  -6  -1    3.41    0.87
   8   6   1    3.45    0.51
   8   6   1    2.75    0.39
   8   6   1    3.79    0.81
   8   6   1    3.42    0.68
  -9  -6  -1    0.95    0.35
  -9  -6  -1   -1.46    0.81
   9   6   1    0.83    0.77
   9   6   1    0.34    0.31
   9   6   1   -0.67    0.63
 -10  -6  -1    0.83    0.38
 -10  -6  -1    1.73    1.11
  10   6   1    1.35    0.89
  10   6   1   -0.53    1.06
   6  -7  -1   -0.58    0.71
  -6   7   1   -0.16    1.15
  -6   7   1   -0.22    0.49
   5  -7  -1    0.60    0.58
   5  -7  -1    0.84    0.84
   5  -7  -1    0.39    0.53
  -5   7   1    0.13    0.92
  -5   7   1    0.55    0.32
   4  -7  -1    0.18    0.45
   4  -7  -1    0.94    0.69
   4  -7  -1   -0.22    0.43
  -4   7   1    0.21    0.29
  -4   7   1   -0.64    0.65
  -4   7   1    0.13    0.39
  -4   7   1    1.01    0.77
   3  -7  -1    4.52    0.59
   3  -7  -1    4.54    0.73
  -3   7   1    4.06    0.54
  -3   7   1    3.67    0.53
  -3   7   1    3.61    0.80
  -3   7   1    4.28    0.73
   2  -7  -1    6.59    0.81
   2  -7  -1    4.64    0.62
   2  -7  -1    5.96    0.70
  -2   7   1    4.12    0.77
  -2   7   1    4.96    0.75
  -2   7   1    5.51    0.60
  -2   7   1    5.84    0.78
   1  -7  -1    1.37    0.46
   1  -7  -1    1.41    0.32
   1  -7  -1    1.40    0.48
  -1   7   1    1.20    0.47
  -1   7   1    0.37    0.33
  -1   7   1    0.73    0.51
  -1   7   1    2.49    0.58
  -1   7   1    1.83    0.40
  -1   7   1    1.70    0.37
   0  -7  -1    5.72    0.72
   0  -7  -1    5.82    0.76
   0  -7  -1    6.48    0.51
   0   7   1    4.97    0.70
   0   7   1    5.75    0.66
   0   7   1    4.07    0.71
   0   7   1    6.24    0.56
   0   7   1    5.25    0.52
   0   7   1    6.86    0.65
  -1  -7  -1    0.01    0.35
  -1  -7  -1   -0.10    0.27
  -1  -7  -1    0.22    0.44
   1   7   1   -0.07    0.49
   1   7   1   -0.14    0.35
   1   7   1    0.49    0.22
   1   7   1    0.29    0.19
   1   7   1    0.08    0.25
  -2  -7  -1    3.03    0.42
  -2  -7  -1    3.71    0.39
  -2  -7  -1    3.98    0.65
   2   7   1    3.88    0.54
   2   7   1    4.12    0.47
   2   7   1    3.46    0.56
   2   7   1    4.08    0.34
   2   7   1    3.66    0.63
  -3  -7  -1    1.31    0.52
  -3  -7  -1    1.44    0.26
  -3  -7  -1    1.21    0.23
   3   7   1    1.03    0.46
   3   7   1    0.30    0.35
   3   7   1    1.24    0.32
   3   7   1    1.29    0.21
   3   7   1    0.85    0.37
  -4  -7  -1    0.71    0.52
  -4  -7  -1    1.44    0.21
  -4  -7  -1    1.16    0.15
  -4  -7  -1    1.48    0.28
   4   7   1    0.61    0.35
   4   7   1    0.73    0.48
   4   7   1    0.81    0.26
   4   7   1    1.34    0.35
   4   7   1    1.15    0.38
  -5  -7  -1    0.87    0.58
  -5  -7  -1    0.82    0.17
  -5  -7  -1    1.19    0.18
   5   7   1    0.92    0.40
   5   7   1    0.87    0.34
   5   7   1    0.41    0.39
   5   7   1    0.92    0.41
  -6  -7  -1    3.56    0.34
  -6  -7  -1    3.43    0.81
  -6  -7  -1    3.44    0.34
   6   7   1    3.68    0.59
   6   7   1    2.01    0.49
   6   7   1    3.49    0.55
   6   7   1    2.85    0.47
  -7  -7  -1    6.92    1.05
  -7  -7  -1    5.80    0.55
  -7  -7  -1    7.72    0.57
   7   7   1    7.11    0.92
   7   7   1    6.70    0.66
   7   7   1    8.06    0.83
   7   7   1    7.32    0.86
  -8  -7  -1    1.22    0.83
  -8  -7  -1    0.20    0.27
  -8  -7  -1    0.50    0.33
   8   7   1   -0.39    0.57
   8   7   1    1.27    0.48
   8   7   1   -0.06    0.34
   8   7   1   -0.73    0.64
  -9  -7  -1    1.75    1.08
  -9  -7  -1    1.74    0.41
   9   7   1    2.41    0.79
   9   7   1    2.87    0.93
   9   7   1    2.31    0.43
 -10  -7  -1    1.12    1.17
 -10  -7  -1    0.84    0.37
  10   7   1    0.18    1.09
  10   7   1    1.72    0.90
  -5   8   1   -0.46    0.58
  -5   8   1    0.53    0.54
  -5   8   1    0.28    1.07
  -5   8   1    0.63    1.01
   4  -8  -1    1.26    0.52
   4  -8  -1    0.42    0.80
  -4   8   1    0.60    0.37
  -4   8   1    1.39    0.51
  -4   8   1    1.44    0.95
   3  -8  -1    0.74    0.48
   3  -8  -1   -1.17    0.64
  -3   8   1    0.00    0.37
  -3   8   1    0.01    0.46
  -3   8   1   -0.27    0.74
   2  -8  -1    0.70    0.65
   2  -8  -1    0.28    0.51
   2  -8  -1   -0.10    0.40
  -2   8   1    0.00    0.60
  -2   8   1   -0.11    0.36
   1  -8  -1   -1.11    0.47
   1  -8  -1   -0.03    0.45
   1  -8  -1   -0.06    0.35
  -1   8   1   -1.68    0.64
  -1   8   1    0.19    0.47
  -1   8   1   -0.07    0.35
  -1   8   1    1.43    0.65
   0  -8  -1    3.69    0.69
   0  -8  -1    5.00    0.49
   0  -8  -1    4.37    0.69
   0   8   1    4.38    0.59
   0   8   1    4.58    0.78
   0   8   1    4.10    0.72
   0   8   1    3.93    0.54
  -1  -8  -1    0.10    0.25
  -1  -8  -1    1.32    0.57
   1   8   1   -0.06    0.64
   1   8   1    0.84    0.35
   1   8   1    0.61    0.27
   1   8   1   -0.06    0.45
  -2  -8  -1    4.12    0.75
  -2  -8  -1    4.19    0.54
   2   8   1    4.41    0.56
   2   8   1    4.39    0.68
   2   8   1    4.53    0.41
  -3  -8  -1    4.93    0.80
   3   8   1    5.09    0.60
   3   8   1    4.73    0.66
   3   8   1    4.71    0.42
   3   8   1    4.93    0.66
  -4  -8  -1    0.11    0.21
  -4  -8  -1    0.47    0.60
  -4  -8  -1   -0.21    0.12
   4   8   1    0.04    0.22
   4   8   1    0.56    0.40
   4   8   1    0.25    0.35
   4   8   1   -0.32    0.38
  -5  -8  -1    0.05    0.19
  -5  -8  -1    0.56    0.66
  -5  -8  -1    0.46    0.13
   5   8   1    0.74    0.44
   5   8   1    0.41    0.32
   5   8   1    0.58    0.43
   5   8   1    0.19    0.36
  -6  -8  -1    2.95    0.87
  -6  -8  -1    2.92    0.32
  -6  -8  -1    3.50    0.35
   6   8   1    2.74    0.58
   6   8   1    4.34    0.63
   6   8   1    2.57    0.51
   6   8   1    2.89    0.53
  -7  -8  -1   -0.17    0.20
  -7  -8  -1    0.82    0.81
  -7  -8  -1    0.40    0.22
   7   8   1    0.78    0.55
   7   8   1   -0.43    0.53
   7   8   1    0.11    0.51
   7   8   1   -0.22    0.38
  -8  -8  -1    2.94    1.01
  -8  -8  -1    1.23    0.30
   8   8   1    1.55    0.45
   8   8   1    0.96    0.66
   8   8   1    1.60    0.68
   8   8   1    0.47    0.64
  -9  -8  -1    1.35    0.35
  -9  -8  -1    3.89    1.17
   9   8   1    2.61    0.89
   9   8   1    0.73    0.77
   9   8   1    1.87    0.46
 -10  -8  -1   -0.28    0.34
 -10  -8  -1   -0.60    1.29
  10   8   1   -0.84    0.90
   4  -9  -1   -0.39    0.64
  -4   9   1    0.69    0.43
  -4   9   1    1.20    0.71
  -4   9   1   -0.11    1.04
  -4   9   1    1.31    1.08
   3  -9  -1    0.93    0.59
  -3   9   1    0.79    0.93
  -3   9   1    1.37    0.59
  -3   9   1    0.53    0.96
  -3   9   1    0.35    0.46
   2  -9  -1    0.42    0.62
   2  -9  -1   -0.94    0.45
  -2   9   1   -0.31    0.73
  -2   9   1   -0.14    0.48
  -2   9   1    0.00    0.72
   1  -9  -1    0.28    0.39
   1  -9  -1   -0.35    0.58
  -1   9   1    0.83    0.48
  -1   9   1   -0.23    0.66
  -1   9   1    0.49    0.55
   0  -9  -1    0.50    0.58
   0  -9  -1    0.60    0.38
   0   9   1    0.00    0.40
   0   9   1    1.46    0.65
   0   9   1    0.73    0.48
   0   9   1    0.42    0.70
  -1  -9  -1    2.13    0.65
   1   9   1    2.35    0.63
   1   9   1    2.63    0.69
   1   9   1    2.16    0.41
   1   9   1    2.13    0.50
  -2  -9  -1    2.78    0.71
   2   9   1    2.03    0.63
   2   9   1    2.12    0.50
   2   9   1    2.68    0.39
  -3  -9  -1    1.69    0.38
  -3  -9  -1    1.15    0.74
   3   9   1    2.84    0.61
   3   9   1    1.25    0.27
   3   9   1    0.87    0.45
  -4  -9  -1    3.68    0.87
  -4  -9  -1    3.27    0.43
   4   9   1    3.48    0.59
   4   9   1    3.69    0.46
   4   9   1    3.79    0.68
  -5  -9  -1    7.90    0.61
  -5  -9  -1    8.44    1.15
   5   9   1    7.80    0.92
   5   9   1    9.02    0.90
   5   9   1    6.77    0.70
  -6  -9  -1    4.28    1.09
  -6  -9  -1    3.85    0.34
  -6  -9  -1    3.88    0.43
   6   9   1    3.00    0.54
   6   9   1    4.50    0.73
   6   9   1    3.47    0.65
  -7  -9  -1    3.42    1.09
  -7  -9  -1    3.55    0.37
   7   9   1    4.69    0.65
   7   9   1    4.19    0.67
   7   9   1    3.33    0.77
  -8  -9  -1    0.36    0.25
  -8  -9  -1    0.96    1.14
   8   9   1    0.24    0.62
   8   9   1   -0.28    0.66
   8   9   1    1.01    0.56
  -9  -9  -1    0.13    0.28
  -9  -9  -1    2.99    1.35
   9   9   1    0.41    0.53
   9   9   1    0.66    0.87
 -10  -9  -1    1.49    0.38
 -10  -9  -1    0.65    1.51
  10   9   1    1.25    1.07
   3 -10  -1    0.42    0.67
  -3  10   1   -0.24    0.68
  -3  10   1    0.75    0.55
  -3  10   1    1.29    1.07
  -3  10   1    2.01    1.09
  -2  10   1    0.13    0.56
  -2  10   1   -0.73    0.57
  -2  10   1   -0.46    0.78
  -2  10   1    0.65    0.93
   1 -10  -1    0.69    0.77
  -1  10   1    1.18    0.69
  -1  10   1    2.12    0.90
  -1  10   1    1.16    0.58
   0 -10  -1    0.83    0.72
   0  10   1   -0.07    0.70
   0  10   1    0.30    0.49
   0  10   1    0.20    0.52
  -1 -10  -1    4.97    0.92
   1  10   1    4.92    0.94
   1  10   1    5.64    0.77
   1  10   1    4.68    0.87
   1  10   1    5.96    0.71
  -2 -10  -1    0.44    0.79
   2  10   1    0.71    0.68
   2  10   1    1.52    0.33
   2  10   1    2.34    0.61
   2  10   1    2.07    0.54
  -3 -10  -1    0.80    0.88
   3  10   1    1.79    0.67
   3  10   1    1.31    0.52
   3  10   1    1.06    0.30
  -4 -10  -1    1.78    0.86
   4  10   1    0.98    0.65
   4  10   1    1.21    0.33
   4  10   1    1.42    0.54
  -5 -10  -1    2.77    0.99
   5  10   1    4.08    0.59
   5  10   1    4.67    0.76
   5  10   1    4.77    0.80
  -6 -10  -1    1.08    1.07
   6  10   1    0.12    0.63
   6  10   1    0.65    0.62
   6  10   1   -0.34    0.40
  -7 -10  -1    0.26    1.01
   7  10   1    1.59    0.72
   7  10   1    0.83    0.62
  -8 -10  -1    2.21    1.26
   8  10   1    1.47    0.86
   8  10   1    1.36    0.63
  -9 -10  -1   -0.90    1.29
   9  10   1   -0.97    0.93
   9  10   1   -0.63    0.58
  -2  11   1    0.19    1.09
  -2  11   1    0.57    0.70
  -2  11   1    0.46    0.81
  -2  11   1   -0.50    0.91
   1 -11  -1    0.87    0.90
  -1  11   1    1.04    0.79
  -1  11   1    0.50    1.02
  -1  11   1    0.56    0.70
   0 -11  -1    1.46    0.91
   0  11   1    0.69    0.94
   0  11   1    1.48    0.62
   0  11   1    1.02    0.67
  -1 -11  -1    3.34    1.00
   1  11   1    3.64    1.00
   1  11   1    5.65    0.76
   1  11   1    4.16    0.83
  -2 -11  -1   -0.64    0.85
   2  11   1   -0.08    0.75
   2  11   1   -0.03    0.57
   2  11   1   -0.44    0.33
  -3 -11  -1    0.82    0.92
   3  11   1    0.63    0.80
   3  11   1    1.50    0.35
   3  11   1    1.02    0.63
  -4 -11  -1    0.01    1.07
   4  11   1    1.10    0.81
   4  11   1    0.57    0.65
  -5 -11  -1   -1.09    1.07
   5  11   1    2.17    0.78
   5  11   1    0.51    0.71
  -6 -11  -1    1.20    1.15
   6  11   1    1.71    0.79
   6  11   1    0.40    0.77
  -7 -11  -1    1.15    1.29
   7  11   1   -0.14    0.81
   7  11   1    1.12    0.80
  -8 -11  -1   -0.88    1.37
   8  11   1    2.03    0.93
   8  11   1    0.04    0.81
   0 -12  -1    3.77    1.19
   0  12   1    1.53    0.86
   0  12   1    1.38    1.09
  -1 -12  -1    0.30    1.12
   1  12   1    0.66    0.75
   1  12   1   -1.17    0.98
  -2 -12  -1    0.40    1.12
   2  12   1   -0.20    0.73
   2  12   1    0.60    1.03
  -3 -12  -1    1.62    1.16
   3  12   1    1.32    0.77
   3  12   1   -0.09    0.95
  -4 -12  -1    2.81    1.28
   4  12   1    3.41    0.87
   4  12   1    5.19    1.08
  -5 -12  -1    0.86    1.19
   5  12   1    1.51    0.81
   5  12   1   -0.88    0.84
  -6 -12  -1    2.06    1.32
   6  12   1   -0.79    0.84
   6  12   1   -0.28    0.89
  -7 -12  -1   -0.32    1.32
   7  12   1    0.79    0.93
   7  12   1    0.66    0.95
   6  12  -2   -0.25    0.82
   6  12  -2   -1.41    0.90
  -6 -12   2    1.03    1.27
   5  12  -2   -0.47    0.91
   5  12  -2    0.79    0.87
  -5 -12   2   -0.58    1.14
   4  12  -2    0.41    0.83
   4  12  -2   -0.50    0.88
  -4 -12   2   -0.15    1.11
   3  12  -2   -0.48    0.86
   3  12  -2    1.39    0.85
  -3 -12   2   -2.32    1.03
   2  12  -2    1.84    0.98
   2  12  -2    1.55    0.85
  -2 -12   2    2.55    1.18
   1  12  -2    1.05    0.97
   1  12  -2    0.43    0.80
  -1 -12   2    3.34    1.24
   8  11  -2    1.83    0.88
   8  11  -2   -0.40    0.90
  -8 -11   2    0.24    1.32
   7  11  -2    1.62    0.93
   7  11  -2    0.67    0.76
  -7 -11   2   -0.66    1.21
   6  11  -2   -0.17    0.68
   6  11  -2   -1.30    0.72
  -6 -11   2    2.14    1.18
   5  11  -2    0.08    0.71
   5  11  -2    0.20    0.75
  -5 -11   2    0.80    1.10
   4  11  -2    1.07    0.75
   4  11  -2    0.25    0.70
  -4 -11   2    0.69    0.95
   3  11  -2    0.41    0.61
   3  11  -2    0.50    0.78
  -3 -11   2    0.17    0.94
   2  11  -2    1.50    0.81
   2  11  -2    3.10    0.70
  -2 -11   2    2.69    1.00
   1  11  -2    2.00    0.67
   1  11  -2    0.71    0.87
  -1 -11   2    1.57    0.95
   0  11  -2    1.88    0.74
   0  11  -2    2.16    0.94
   0  11  -2    1.11    0.59
   0 -11   2   -1.18    0.94
  -1  11  -2    1.20    0.96
  -1  11  -2   -0.29    0.73
  -1  11  -2    0.33    0.70
  -1  11  -2    0.22    0.72
   1 -11   2    0.68    0.80
   9  10  -2    1.28    0.72
   9  10  -2   -0.87    0.97
  -9 -10   2    0.23    0.32
  -9 -10   2    1.36    1.37
   8  10  -2   -0.30    0.69
   8  10  -2    0.32    0.82
  -8 -10   2    0.87    1.14
  -8 -10   2    0.10    0.29
   7  10  -2    1.35    0.68
   7  10  -2    0.50    0.75
  -7 -10   2    0.44    1.01
  -7 -10   2    0.49    0.27
   6  10  -2    8.36    1.08
   6  10  -2    7.32    0.99
  -6 -10   2    7.01    1.21
  -6 -10   2    6.11    0.52
   5  10  -2    7.38    1.03
   5  10  -2    7.54    0.93
  -5 -10   2    7.64    0.56
  -5 -10   2    8.13    1.24
   4  10  -2    0.72    0.64
   4  10  -2    1.48    0.60
  -4 -10   2    0.57    0.25
  -4 -10   2   -0.07    0.82
   3  10  -2   -0.24    0.60
   3  10  -2    0.94    0.55
  -3 -10   2    0.58    0.29
  -3 -10   2    0.66    0.81
   2  10  -2    2.81    0.36
   2  10  -2    2.95    0.73
   2  10  -2    3.06    0.64
  -2 -10   2    3.04    0.92
  -2 -10   2    2.93    0.42
   1  10  -2    0.11    0.34
   1  10  -2    0.07    0.51
   1  10  -2    0.64    0.64
  -1 -10   2   -0.36    0.39
  -1 -10   2   -0.29    0.75
   0  10  -2   -0.47    0.49
   0  10  -2    0.13    0.52
   0  10  -2    0.33    0.73
   0 -10   2    0.19    0.75
   0 -10   2    0.43    0.49
  -1  10  -2    1.49    0.83
  -1  10  -2    1.78    0.73
  -1  10  -2    1.34    0.63
  -1  10  -2    1.50    0.64
   1 -10   2   -0.07    0.56
  -2  10  -2    1.19    0.89
  -2  10  -2    0.61    0.89
  -2  10  -2    0.33    0.60
  -2  10  -2    1.71    0.68
   2 -10   2    0.66    0.61
  -3  10  -2   -0.26    1.05
  -3  10  -2    1.05    0.63
  -3  10  -2   -0.28    0.94
  -3  10  -2    1.79    0.76
   3 -10   2    1.60    0.72
   9   9  -2    0.85    0.91
   9   9  -2    0.73    0.64
  -9  -9   2    0.85    1.17
  -9  -9   2    0.82    0.30
   8   9  -2   -0.30    0.55
   8   9  -2    0.34    0.72
  -8  -9   2    1.29    1.02
  -8  -9   2    0.39    0.24
   7   9  -2    8.34    0.99
   7   9  -2    8.04    1.07
  -7  -9   2    7.27    1.20
  -7  -9   2    8.25    0.60
   6   9  -2    0.41    0.51
   6   9  -2   -0.04    0.56
  -6  -9   2    1.13    0.89
  -6  -9   2    0.12    0.21
   5   9  -2   11.14    1.09
   5   9  -2   12.46    1.06
  -5  -9   2   11.18    0.73
  -5  -9   2   12.71    1.36
   4   9  -2    1.60    0.53
   4   9  -2    0.60    0.49
  -4  -9   2    0.50    0.21
  -4  -9   2    0.59    0.71
   3   9  -2    0.27    0.43
   3   9  -2    0.43    0.53
  -3  -9   2    1.50    0.73
  -3  -9   2    0.33    0.22
   2   9  -2   -0.75    0.49
   2   9  -2   -0.02    0.39
   2   9  -2    0.18    0.17
   2   9  -2   -0.09    0.26
  -2  -9   2   -0.20    0.59
  -2  -9   2    0.53    0.26
   1   9  -2    0.53    0.41
   1   9  -2    0.09    0.53
   1   9  -2    0.39    0.40
   1   9  -2    0.32    0.31
  -1  -9   2    0.92    0.33
  -1  -9   2    0.35    0.58
   0   9  -2    0.27    0.44
   0   9  -2    0.19    0.59
   0   9  -2    0.72    0.54
   0   9  -2    0.15    0.42
   0  -9   2    1.42    0.67
   0  -9   2    0.86    0.41
  -1   9  -2    1.51    0.63
  -1   9  -2    0.84    0.71
  -1   9  -2    1.07    0.70
  -1   9  -2    0.89    0.48
   1  -9   2    0.54    0.63
   1  -9   2    0.44    0.45
  -2   9  -2    0.03    0.47
  -2   9  -2    1.07    0.72
  -2   9  -2   -0.06    0.46
  -2   9  -2    0.68    0.73
   2  -9   2    0.53    0.54
  -3   9  -2   -0.09    0.96
  -3   9  -2   -0.27    0.54
  -3   9  -2   -0.44    0.48
  -3   9  -2    0.08    0.87
   3  -9   2   -0.57    0.58
  -4   9  -2   -0.62    1.16
  -4   9  -2   -0.38    0.86
  -4   9  -2    0.17    0.50
  -4   9  -2   -0.81    0.67
   4  -9   2    0.24    0.71
  10   8  -2    2.03    0.99
 -10  -8   2    1.96    0.41
 -10  -8   2    3.35    1.27
   9   8  -2    1.83    0.93
   9   8  -2    0.74    0.59
  -9  -8   2    2.32    1.03
  -9  -8   2    1.19    0.32
   8   8  -2    5.60    0.87
   8   8  -2    3.49    0.57
  -8  -8   2    5.34    1.10
  -8  -8   2    3.00    0.78
  -8  -8   2    2.87    0.38
   7   8  -2    0.33    0.44
   7   8  -2    0.02    0.57
  -7  -8   2    0.39    0.19
  -7  -8   2    0.30    0.24
  -7  -8   2    1.17    0.81
   6   8  -2    0.58    0.41
   6   8  -2    0.76    0.51
  -6  -8   2    0.62    0.73
  -6  -8   2    0.26    0.20
   5   8  -2    6.31    0.72
   5   8  -2    5.94    0.77
  -5  -8   2    4.96    0.91
  -5  -8   2    5.35    0.43
   4   8  -2    0.91    0.41
   4   8  -2    0.78    0.43
  -4  -8   2    0.10    0.55
  -4  -8   2    0.69    0.18
   3   8  -2    4.83    0.61
   3   8  -2    3.91    0.61
  -3  -8   2    4.12    0.76
  -3  -8   2    4.92    0.37
   2   8  -2    0.93    0.44
   2   8  -2    1.32    0.39
   2   8  -2    0.54    0.23
   2   8  -2    0.86    0.13
  -2  -8   2    0.93    0.58
  -2  -8   2    0.45    0.22
   1   8  -2    6.30    0.63
   1   8  -2    5.85    0.62
   1   8  -2    5.77    0.79
   1   8  -2    5.12    0.56
  -1  -8   2    6.32    0.53
  -1  -8   2    5.45    0.77
   0   8  -2    2.03    0.41
   0   8  -2    2.47    0.59
   0   8  -2    1.87    0.51
   0   8  -2    2.26    0.47
   0  -8   2    2.15    0.62
   0  -8   2    2.13    0.38
  -1   8  -2    3.95    0.73
  -1   8  -2    3.47    0.51
  -1   8  -2    3.21    0.66
  -1   8  -2    3.68    0.68
   1  -8   2    3.89    0.53
   1  -8   2    5.36    0.76
  -2   8  -2    6.39    0.69
  -2   8  -2    6.69    0.75
  -2   8  -2    6.01    0.91
  -2   8  -2    5.99    0.85
   2  -8   2    6.41    0.77
  -3   8  -2   -0.44    0.80
  -3   8  -2    1.34    0.48
  -3   8  -2    0.76    0.72
  -3   8  -2    1.69    0.45
   3  -8   2    1.21    0.52
  -4   8  -2    3.06    0.86
  -4   8  -2    2.20    0.50
  -4   8  -2    1.11    0.96
  -4   8  -2    2.68    0.58
   4  -8   2    2.99    0.63
  -5   8  -2    0.54    0.51
  -5   8  -2    0.05    0.63
  -5   8  -2   -0.09    0.87
  -5   8  -2   -0.76    1.17
   5  -8   2   -0.44    0.60
  10   7  -2    0.68    0.90
 -10  -7   2    1.88    1.14
 -10  -7   2    1.66    0.37
   9   7  -2    0.44    0.73
   9   7  -2   -0.09    0.49
  -9  -7   2    1.27    0.64
  -9  -7   2    0.24    0.28
  -9  -7   2   -1.12    0.93
   8   7  -2    2.19    0.74
   8   7  -2    1.39    0.68
   8   7  -2    2.24    0.48
  -8  -7   2    1.97    0.57
  -8  -7   2    2.34    0.36
  -8  -7   2    1.85    0.85
   7   7  -2   17.94    1.19
   7   7  -2   20.93    1.35
   7   7  -2   18.74    1.38
  -7  -7   2   15.19    1.05
  -7  -7   2   14.15    1.17
  -7  -7   2   16.89    1.59
  -7  -7   2   18.72    1.03
   6   7  -2   13.71    1.05
   6   7  -2   14.24    1.10
   6   7  -2   12.67    0.96
  -6  -7   2   13.74    0.83
  -6  -7   2   11.34    1.23
  -6  -7   2   14.44    0.75
  -6  -7   2   11.50    0.81
   5   7  -2    1.61    0.44
   5   7  -2    1.65    0.45
   5   7  -2    1.99    0.42
  -5  -7   2    1.83    0.23
  -5  -7   2    0.83    0.58
   4   7  -2    6.99    0.69
   4   7  -2    7.56    0.90
   4   7  -2    7.33    0.70
   4   7  -2    7.51    0.73
  -4  -7   2    7.54    0.47
  -4  -7   2    6.84    0.90
  -4  -7   2    5.66    0.58
   3   7  -2    9.00    0.74
   3   7  -2    8.70    0.81
   3   7  -2    9.38    0.80
   3   7  -2    8.42    0.96
  -3  -7   2    9.46    0.56
  -3  -7   2    9.02    0.67
  -3  -7   2    9.18    0.94
   2   7  -2   15.96    0.84
   2   7  -2   15.10    1.02
   2   7  -2   15.36    1.07
   2   7  -2   15.83    1.09
   2   7  -2   15.26    1.22
   2   7  -2   13.87    0.89
  -2  -7   2   15.78    0.97
  -2  -7   2   16.22    0.90
  -2  -7   2   14.07    1.18
   1   7  -2    3.93    0.46
   1   7  -2    3.47    0.56
   1   7  -2    3.47    0.44
   1   7  -2    3.36    0.45
   1   7  -2    3.77    0.54
   1   7  -2    4.63    0.70
  -1  -7   2    3.56    0.61
  -1  -7   2    4.25    0.38
  -1  -7   2    3.83    0.38
   0   7  -2    0.28    0.35
   0   7  -2    0.35    0.24
   0   7  -2    0.70    0.29
   0   7  -2    0.68    0.33
   0   7  -2   -0.04    0.37
   0   7  -2    0.86    0.40
   0   7  -2    0.24    0.49
   0  -7   2    0.93    0.27
   0  -7   2    0.80    0.43
  -1   7  -2    0.07    0.40
  -1   7  -2   -0.11    0.41
  -1   7  -2   -0.12    0.25
  -1   7  -2    0.60    0.47
  -1   7  -2    0.37    0.38
  -1   7  -2    0.43    0.29
  -1   7  -2   -0.84    0.49
   1  -7   2    0.52    0.31
   1  -7   2    0.50    0.44
  -2   7  -2    0.91    0.48
  -2   7  -2    0.45    0.50
  -2   7  -2    0.37    0.33
  -2   7  -2   -0.40    0.34
  -2   7  -2    0.37    0.35
  -2   7  -2    0.67    0.44
  -2   7  -2    0.17    0.61
  -2   7  -2   -0.27    0.57
   2  -7   2    0.58    0.36
  -3   7  -2    7.68    0.72
  -3   7  -2    7.06    0.66
  -3   7  -2    6.07    0.98
  -3   7  -2    7.39    0.96
   3  -7   2    5.25    0.70
  -4   7  -2    6.69    0.92
  -4   7  -2    7.05    0.67
  -4   7  -2    5.63    1.06
  -4   7  -2    6.52    0.72
   4  -7   2    6.56    0.86
  -5   7  -2    1.50    0.45
  -5   7  -2    1.42    0.54
  -5   7  -2    0.63    0.73
  -5   7  -2    2.46    1.12
   5  -7   2    0.18    0.53
  -6   7  -2    0.13    0.54
  -6   7  -2    0.66    0.89
  -6   7  -2   -0.63    1.33
  -6   7  -2   -0.45    0.54
   6  -7   2    0.65    0.66
  10   6  -2    0.87    0.88
 -10  -6   2    0.16    0.35
 -10  -6   2    0.67    0.91
 -10  -6   2    0.55    1.01
   9   6  -2    0.32    0.46
   9   6  -2    0.75    0.67
  -9  -6   2   -0.72    0.82
  -9  -6   2   -0.25    0.70
  -9  -6   2    0.63    0.32
   8   6  -2    0.92    0.62
   8   6  -2    0.29    0.38
  -8  -6   2    1.30    0.58
  -8  -6   2   -0.73    0.70
  -8  -6   2    0.62    0.25
  -8  -6   2    0.38    0.39
   7   6  -2    0.44    0.32
   7   6  -2    0.78    0.59
   7   6  -2    0.29    0.46
  -7  -6   2    0.37    0.47
  -7  -6   2    0.38    0.29
  -7  -6   2    0.29    0.62
  -7  -6   2    0.20    0.43
  -7  -6   2    0.22    0.22
   6   6  -2   69.43    3.98
   6   6  -2   72.03    3.88
   6   6  -2   68.75    4.05
  -6  -6   2   72.51    3.97
  -6  -6   2   75.12    3.82
  -6  -6   2   61.56    3.86
  -6  -6   2   72.19    4.10
  -6  -6   2   74.44    3.84
   5   6  -2    0.86    0.47
   5   6  -2    1.36    0.32
   5   6  -2    1.50    0.40
  -5  -6   2    1.24    0.29
  -5  -6   2    0.80    0.38
  -5  -6   2    1.36    0.15
  -5  -6   2    0.88    0.20
  -5  -6   2    0.79    0.18
  -5  -6   2    1.38    0.51
   4   6  -2    2.10    0.36
   4   6  -2    2.11    0.39
   4   6  -2    1.52    0.49
  -4  -6   2    1.86    0.32
  -4  -6   2    1.83    0.22
  -4  -6   2    1.33    0.51
   3   6  -2   -0.38    0.37
   3   6  -2    0.38    0.28
   3   6  -2    0.46    0.29
   3   6  -2    0.39    0.25
  -3  -6   2    0.14    0.10
  -3  -6   2    0.24    0.19
  -3  -6   2   -0.08    0.38
   2   6  -2   42.28    2.42
   2   6  -2   44.01    2.44
   2   6  -2   37.90    2.25
   2   6  -2   42.08    2.36
   2   6  -2   41.97    2.52
   2   6  -2   43.97    2.23
  -2  -6   2   42.66    2.50
  -2  -6   2   42.13    2.34
  -2  -6   2   42.42    2.27
   1   6  -2    6.66    0.55
   1   6  -2    7.11    0.65
   1   6  -2    7.45    0.51
   1   6  -2    6.24    0.52
   1   6  -2    7.23    0.66
   1   6  -2    6.87    0.73
  -1  -6   2    7.28    0.50
  -1  -6   2    7.01    0.71
  -1  -6   2    7.29    0.47
   0   6  -2    0.08    0.29
   0   6  -2    0.52    0.34
   0   6  -2    0.14    0.16
   0   6  -2    0.35    0.21
   0   6  -2    0.22    0.27
   0   6  -2    0.32    0.29
   0   6  -2   -0.50    0.38
   0  -6   2    0.89    0.20
   0  -6   2    0.37    0.32
  -1   6  -2    2.25    0.50
  -1   6  -2    2.56    0.44
  -1   6  -2    1.97    0.30
  -1   6  -2    1.98    0.40
  -1   6  -2    1.40    0.41
  -1   6  -2    2.10    0.31
  -1   6  -2    1.90    0.47
   1  -6   2    1.76    0.30
   1  -6   2    2.24    0.43
  -2   6  -2    6.10    0.57
  -2   6  -2    5.83    0.65
  -2   6  -2    6.02    0.55
  -2   6  -2    6.78    0.56
  -2   6  -2    6.01    0.70
  -2   6  -2    6.20    0.80
  -2   6  -2    4.93    0.72
  -2   6  -2    5.49    0.78
   2  -6   2    6.86    0.61
  -3   6  -2    7.48    0.77
  -3   6  -2    7.01    0.73
  -3   6  -2    8.56    1.09
  -3   6  -2    6.18    0.79
  -3   6  -2    8.29    0.65
  -3   6  -2    7.51    0.60
  -3   6  -2    6.34    0.92
  -3   6  -2    8.22    0.86
   3  -6   2    7.55    0.77
  -4   6  -2   -0.34    0.58
  -4   6  -2    0.43    0.34
  -4   6  -2    1.25    0.68
  -4   6  -2    0.19    0.42
  -4   6  -2    0.52    0.30
  -4   6  -2    0.56    0.51
   4  -6   2   -0.04    0.40
  -5   6  -2    1.18    0.37
  -5   6  -2    0.50    0.58
  -5   6  -2    1.76    0.77
  -5   6  -2    0.49    0.47
  -5   6  -2    1.38    0.92
   5  -6   2    1.99    0.52
   5  -6   2    1.44    0.46
  -6   6  -2    1.07    1.09
  -6   6  -2    1.12    0.66
  -6   6  -2    0.93    0.47
   6  -6   2   -0.05    0.55
   6  -6   2   -1.14    0.50
  -7   6  -2    1.22    1.29
   7  -6   2    1.44    0.75
   7  -6   2    0.30    0.69
  10   5  -2    0.66    0.81
 -10  -5   2    0.32    0.86
 -10  -5   2   -1.55    0.95
 -10  -5   2    1.20    0.41
   9   5  -2    0.62    0.44
   9   5  -2   -0.01    0.67
  -9  -5   2    1.08    0.78
  -9  -5   2    1.09    0.36
  -9  -5   2    1.56    0.76
   8   5  -2    1.52    0.58
   8   5  -2    2.01    0.54
   8   5  -2    1.76    0.41
  -8  -5   2    1.18    0.66
  -8  -5   2    1.50    0.46
  -8  -5   2    1.70    0.34
  -8  -5   2    1.38    0.53
  -8  -5   2    2.31    0.64
   7   5  -2   15.09    0.98
   7   5  -2   15.10    1.17
   7   5  -2   14.15    1.09
  -7  -5   2   14.37    1.04
  -7  -5   2   15.35    1.27
  -7  -5   2   13.99    0.94
  -7  -5   2   13.78    1.03
  -7  -5   2   12.59    1.14
   6   5  -2   26.06    1.55
   6   5  -2   27.76    1.69
   6   5  -2   24.49    1.67
  -6  -5   2   27.63    1.54
  -6  -5   2   25.86    1.78
  -6  -5   2   27.75    1.58
  -6  -5   2   28.08    1.63
  -6  -5   2   24.05    1.61
   5   5  -2    4.35    0.60
   5   5  -2    5.04    0.45
   5   5  -2    3.76    0.53
  -5  -5   2    4.23    0.49
  -5  -5   2    4.72    0.39
  -5  -5   2    4.59    0.37
  -5  -5   2    4.07    0.50
  -5  -5   2    6.20    0.76
  -5  -5   2    4.45    0.48
   4   5  -2   17.57    1.24
   4   5  -2   17.59    1.14
   4   5  -2   18.92    1.11
  -4  -5   2   19.42    1.16
  -4  -5   2   18.68    0.98
  -4  -5   2   17.83    1.02
  -4  -5   2   15.42    1.00
  -4  -5   2   18.66    1.11
  -4  -5   2   17.73    1.25
   3   5  -2    1.14    0.39
   3   5  -2    1.64    0.29
   3   5  -2    1.81    0.30
  -3  -5   2    2.19    0.34
  -3  -5   2    2.17    0.45
   2   5  -2    0.79    0.24
   2   5  -2    0.34    0.32
   2   5  -2    0.18    0.19
   2   5  -2    0.59    0.25
  -2  -5   2    0.69    0.12
  -2  -5   2    0.05    0.28
  -2  -5   2    0.56    0.17
   1   5  -2    1.71    0.22
   1   5  -2    2.34    0.35
   1   5  -2    1.51    0.20
   1   5  -2    1.91    0.33
   1   5  -2    1.47    0.37
   1   5  -2    2.24    0.28
  -1  -5   2    2.09    0.25
  -1  -5   2    1.99    0.39
  -1  -5   2    2.15    0.20
   0   5  -2   61.73    3.76
   0   5  -2   72.86    3.72
   0   5  -2   69.98    3.87
   0   5  -2   71.60    3.82
   0   5  -2   70.68    3.73
   0   5  -2   68.69    3.81
   0   5  -2   63.98    3.77
   0  -5   2   71.69    3.72
   0  -5   2   71.27    3.83
  -1   5  -2    2.23    0.27
  -1   5  -2    1.15    0.37
  -1   5  -2    2.28    0.38
  -1   5  -2    1.96    0.37
  -1   5  -2    2.26    0.29
  -1   5  -2    1.60    0.34
  -1   5  -2    1.62    0.40
   1  -5   2    2.19    0.40
   1  -5   2    1.88    0.31
  -2   5  -2   -0.03    0.19
  -2   5  -2    0.06    0.38
  -2   5  -2    0.31    0.22
  -2   5  -2    0.23    0.34
  -2   5  -2    0.06    0.28
  -2   5  -2    0.33    0.32
  -2   5  -2    0.36    0.19
  -2   5  -2    0.01    0.39
   2  -5   2    0.26    0.24
  -3   5  -2   11.55    0.89
  -3   5  -2   11.08    1.14
  -3   5  -2    9.76    1.07
  -3   5  -2   13.00    0.93
  -3   5  -2   11.70    0.87
  -3   5  -2   11.92    0.96
  -3   5  -2   12.52    0.78
   3  -5   2   12.66    0.81
   3  -5   2   13.21    0.91
  -4   5  -2    0.14    0.31
  -4   5  -2   -0.39    0.37
  -4   5  -2    0.80    0.39
  -4   5  -2    0.03    0.22
  -4   5  -2    0.77    0.67
  -4   5  -2   -0.24    0.40
   4  -5   2   -0.22    0.28
   4  -5   2    0.17    0.34
  -5   5  -2   -0.30    0.52
  -5   5  -2   -1.08    0.67
  -5   5  -2    0.06    0.45
  -5   5  -2    0.42    0.30
  -5   5  -2    0.70    0.36
   5  -5   2    0.16    0.37
   5  -5   2    0.06    0.40
  -6   5  -2    0.26    0.95
  -6   5  -2    0.08    0.39
  -6   5  -2    0.57    0.54
   6  -5   2   -0.21    0.46
   6  -5   2    0.17    0.44
  -7   5  -2    1.07    1.23
  -7   5  -2    2.89    0.59
   7  -5   2    2.33    0.62
   7  -5   2    3.18    0.70
  10   4  -2    1.09    0.83
 -10  -4   2    0.85    0.45
 -10  -4   2    0.43    0.93
 -10  -4   2    0.96    1.07
   9   4  -2   -0.08    0.37
   9   4  -2   -0.73    0.60
  -9  -4   2    0.61    0.80
  -9  -4   2    0.27    0.70
  -9  -4   2    0.14    0.34
   8   4  -2    5.30    0.60
   8   4  -2    3.51    0.48
   8   4  -2    4.90    0.71
  -8  -4   2    2.58    0.70
  -8  -4   2    3.57    0.51
  -8  -4   2    3.73    0.50
  -8  -4   2    3.59    0.76
  -8  -4   2    2.38    0.64
   7   4  -2    8.00    0.67
   7   4  -2    9.80    0.77
   7   4  -2    7.82    0.82
  -7  -4   2    7.61    0.65
  -7  -4   2    7.43    0.82
  -7  -4   2    7.46    0.94
  -7  -4   2    6.67    0.87
  -7  -4   2    7.72    0.69
   6   4  -2    0.57    0.32
   6   4  -2    0.27    0.37
   6   4  -2   -0.07    0.22
  -6  -4   2   -0.07    0.40
  -6  -4   2    0.14    0.34
  -6  -4   2    0.37    0.26
  -6  -4   2   -0.65    0.28
  -6  -4   2   -0.22    0.27
  -6  -4   2    0.17    0.21
   5   4  -2    0.56    0.29
   5   4  -2    0.52    0.33
   5   4  -2    0.47    0.21
  -5  -4   2    0.16    0.18
  -5  -4   2   -0.03    0.34
  -5  -4   2    0.49    0.27
  -5  -4   2    0.28    0.21
  -5  -4   2   -0.20    0.22
  -5  -4   2    0.33    0.21
   4   4  -2    0.17    0.21
   4   4  -2    0.06    0.15
   4   4  -2    0.23    0.26
  -4  -4   2    0.14    0.13
  -4  -4   2    0.30    0.32
  -4  -4   2    0.07    0.17
  -4  -4   2    0.11    0.19
  -4  -4   2    0.22    0.13
  -4  -4   2   -0.01    0.14
   3   4  -2  123.63    6.48
   3   4  -2  127.20    6.59
   3   4  -2  123.04    6.50
  -3  -4   2  129.65    6.52
  -3  -4   2  119.44    6.38
  -3  -4   2  122.93    6.57
  -3  -4   2  122.22    6.48
  -3  -4   2  120.71    6.42
  -3  -4   2  105.30    6.39
   2   4  -2   59.95    3.26
   2   4  -2   60.39    3.34
   2   4  -2   58.39    3.24
  -2  -4   2   61.12    3.23
  -2  -4   2   58.78    3.18
  -2  -4   2   60.53    3.28
  -2  -4   2   59.32    3.33
   1   4  -2   37.09    2.16
   1   4  -2   39.63    2.20
   1   4  -2   41.65    2.31
   1   4  -2   40.45    2.25
   1   4  -2   37.31    2.16
  -1  -4   2   41.37    2.16
  -1  -4   2   40.98    2.29
  -1  -4   2   41.88    2.20
  -1  -4   2   42.72    2.27
   0   4  -2   55.65    3.05
   0   4  -2   54.41    3.09
   0   4  -2   57.46    3.16
   0   4  -2   49.68    3.08
   0   4  -2   58.39    3.12
   0   4  -2   57.36    3.12
   0  -4   2   57.66    3.04
   0  -4   2   60.68    3.14
   0  -4   2   59.00    3.05
  -1   4  -2    2.88    0.38
  -1   4  -2    2.87    0.38
  -1   4  -2    2.41    0.34
  -1   4  -2    2.89    0.26
  -1   4  -2    3.33    0.28
  -1   4  -2    3.36    0.40
   1  -4   2    3.11    0.38
   1  -4   2    3.27    0.30
   1  -4   2    2.38    0.40
  -2   4  -2    0.31    0.18
  -2   4  -2    0.32    0.15
  -2   4  -2    0.06    0.22
  -2   4  -2   -0.15    0.18
  -2   4  -2   -0.17    0.29
  -2   4  -2    0.12    0.23
  -2   4  -2    0.33    0.20
   2  -4   2   -0.33    0.19
   2  -4   2   -0.21    0.33
   2  -4   2    0.16    0.15
  -3   4  -2    1.36    0.41
  -3   4  -2    1.18    0.28
  -3   4  -2    1.46    0.32
  -3   4  -2    0.48    0.26
  -3   4  -2    1.02    0.32
  -3   4  -2    1.02    0.22
   3  -4   2    1.67    0.27
   3  -4   2    1.06    0.48
   3  -4   2    1.80    0.33
  -4   4  -2    6.17    0.87
  -4   4  -2    7.21    0.68
  -4   4  -2    7.21    0.54
  -4   4  -2    6.63    0.57
  -4   4  -2    7.85    0.66
  -4   4  -2    6.65    0.64
   4  -4   2    9.00    1.12
   4  -4   2    6.32    0.65
   4  -4   2    6.50    0.60
  -5   4  -2   -0.16    0.37
  -5   4  -2    0.02    0.25
  -5   4  -2    0.61    0.36
  -5   4  -2   -0.01    0.68
  -5   4  -2    0.49    0.28
  -5   4  -2    0.78    0.37
   5  -4   2    0.12    0.32
   5  -4   2    0.73    0.40
  -6   4  -2    4.77    0.53
  -6   4  -2    3.55    0.62
  -6   4  -2    3.12    0.98
  -6   4  -2    5.00    0.69
  -6   4  -2    4.22    0.60
   6  -4   2    5.11    0.62
   6  -4   2    4.70    0.70
  -7   4  -2    1.25    1.05
  -7   4  -2    2.45    0.57
  -7   4  -2    2.29    0.52
   7  -4   2    2.40    0.57
   7  -4   2    2.12    0.58
  -8   4  -2    0.44    1.25
   8  -4   2    1.12    0.62
   8  -4   2    1.57    0.74
  10   3  -2   -0.49    0.85
 -10  -3   2   -0.70    1.01
 -10  -3   2    0.93    0.44
   9   3  -2    0.86    0.34
   9   3  -2    0.77    0.69
  -9  -3   2    0.88    0.81
  -9  -3   2    0.68    0.38
  -9  -3   2    0.73    0.63
   8   3  -2    1.67    0.57
   8   3  -2    1.01    0.32
   8   3  -2    0.23    0.32
  -8  -3   2    0.02    0.31
  -8  -3   2    0.91    0.32
  -8  -3   2    0.39    0.62
  -8  -3   2    0.81    0.54
   7   3  -2   31.71    1.81
   7   3  -2   30.70    1.68
   7   3  -2   29.20    1.66
  -7  -3   2   25.03    1.81
  -7  -3   2   28.36    1.80
  -7  -3   2   28.54    1.71
  -7  -3   2   27.08    1.63
  -7  -3   2   24.16    1.86
   6   3  -2    3.92    0.47
   6   3  -2    4.77    0.55
   6   3  -2    3.83    0.44
  -6  -3   2    3.52    0.40
  -6  -3   2    4.54    0.44
  -6  -3   2    3.44    0.52
  -6  -3   2    3.21    0.54
  -6  -3   2    4.05    0.51
  -6  -3   2    4.18    0.55
   5   3  -2    1.47    0.33
   5   3  -2    0.88    0.20
   5   3  -2    0.87    0.28
  -5  -3   2    1.83    0.39
  -5  -3   2    0.92    0.29
  -5  -3   2    1.36    0.33
  -5  -3   2    1.67    0.25
  -5  -3   2    0.94    0.24
  -5  -3   2    1.21    0.27
   4   3  -2    1.95    0.31
   4   3  -2    1.86    0.25
   4   3  -2    2.32    0.34
  -4  -3   2    1.99    0.29
  -4  -3   2    2.22    0.33
  -4  -3   2    2.00    0.30
  -4  -3   2    2.06    0.25
  -4  -3   2    2.17    0.27
  -4  -3   2    2.57    0.37
   3   3  -2  194.52   10.28
   3   3  -2  184.92   10.32
   3   3  -2  191.84   10.25
  -3  -3   2  216.74   10.29
  -3  -3   2  204.97   10.28
  -3  -3   2  169.54   10.23
  -3  -3   2  206.04   10.34
  -3  -3   2  196.03   10.23
  -3  -3   2  181.28   10.23
   2   3  -2    4.77    0.36
   2   3  -2    4.75    0.42
   2   3  -2    4.37    0.36
  -2  -3   2    4.79    0.34
  -2  -3   2    4.28    0.29
  -2  -3   2    4.53    0.36
  -2  -3   2    4.68    0.44
   1   3  -2    3.35    0.23
   1   3  -2    3.99    0.30
   1   3  -2    4.27    0.38
   1   3  -2    4.13    0.23
   1   3  -2    3.90    0.33
  -1  -3   2    3.69    0.27
  -1  -3   2    3.68    0.38
  -1  -3   2    3.93    0.25
  -1  -3   2    4.34    0.33
   0   3  -2    1.42    0.18
   0   3  -2    1.45    0.20
   0   3  -2    1.50    0.23
   0   3  -2    1.60    0.25
   0  -3   2    1.43    0.20
   0  -3   2    1.32    0.21
   0  -3   2    1.51    0.15
   0  -3   2    1.74    0.16
   0  -3   2    1.99    0.26
  -1   3  -2   30.91    1.81
  -1   3  -2   33.51    1.85
  -1   3  -2   35.62    1.87
  -1   3  -2   33.20    1.85
  -1   3  -2   34.19    1.79
  -1   3  -2   33.25    1.79
  -1   3  -2   31.62    1.88
   1  -3   2   31.43    1.90
   1  -3   2   32.56    1.82
  -2   3  -2    0.17    0.19
  -2   3  -2   -0.04    0.15
  -2   3  -2    0.25    0.15
  -2   3  -2    0.07    0.17
  -2   3  -2    0.21    0.25
  -2   3  -2   -0.11    0.10
   2  -3   2   -0.07    0.13
   2  -3   2   -0.04    0.26
   2  -3   2    0.26    0.17
  -3   3  -2   21.61    1.46
  -3   3  -2   22.09    1.30
  -3   3  -2   23.73    1.33
  -3   3  -2   21.53    1.31
  -3   3  -2   22.57    1.26
  -3   3  -2   24.01    1.33
   3  -3   2   18.43    1.47
   3  -3   2   22.17    1.36
   3  -3   2   22.82    1.28
  -4   3  -2   -0.17    0.25
  -4   3  -2    0.01    0.22
  -4   3  -2   -0.09    0.45
  -4   3  -2    0.10    0.18
  -4   3  -2    0.05    0.23
  -4   3  -2   -0.04    0.16
   4  -3   2   -0.09    0.28
   4  -3   2    0.13    0.22
   4  -3   2    0.25    0.47
  -5   3  -2    2.60    0.40
  -5   3  -2    2.62    0.35
  -5   3  -2    3.72    0.45
  -5   3  -2    3.50    0.43
  -5   3  -2    4.26    0.49
   5  -3   2    2.91    0.46
   5  -3   2    3.49    0.51
   5  -3   2    4.34    0.76
  -6   3  -2   -0.45    0.36
  -6   3  -2    0.66    0.36
  -6   3  -2   -0.22    0.22
  -6   3  -2    0.42    0.32
   6  -3   2   -0.35    0.38
   6  -3   2    0.90    0.86
   6  -3   2    0.66    0.39
  -7   3  -2    1.49    0.51
  -7   3  -2    0.94    0.93
  -7   3  -2    0.84    0.33
  -7   3  -2    1.62    0.51
   7  -3   2    0.88    0.53
   7  -3   2    0.66    0.46
  -8   3  -2    0.11    0.59
  -8   3  -2    1.79    1.21
   8  -3   2    1.69    0.71
   8  -3   2    1.57    0.57
  -9   3  -2   -0.36    1.45
   9  -3   2    1.03    0.82
   9  -3   2   -0.02    0.90
  10   2  -2    0.84    0.94
 -10  -2   2   -0.53    0.42
 -10  -2   2   -2.65    1.01
   9   2  -2    0.87    0.76
   9   2  -2    1.38    0.37
  -9  -2   2    0.49    0.40
  -9  -2   2    0.43    0.88
  -9  -2   2    1.02    0.57
   8   2  -2    6.43    0.88
   8   2  -2    6.34    0.59
   8   2  -2    6.80    0.51
  -8  -2   2    5.05    0.96
  -8  -2   2    6.46    0.56
  -8  -2   2    6.28    0.72
  -8  -2   2    5.29    0.67
   7   2  -2    0.68    0.42
   7   2  -2    1.12    0.29
   7   2  -2    0.95    0.24
  -7  -2   2    0.92    0.54
  -7  -2   2    0.70    0.50
  -7  -2   2    0.20    0.31
  -7  -2   2    0.83    0.42
  -7  -2   2    0.89    0.23
   6   2  -2   12.21    0.88
   6   2  -2   12.19    0.74
   6   2  -2   11.46    0.75
  -6  -2   2   10.56    0.85
  -6  -2   2   11.33    0.92
  -6  -2   2   10.23    0.79
  -6  -2   2    9.60    0.82
  -6  -2   2   11.16    0.70
  -6  -2   2    8.73    0.92
   5   2  -2   24.00    1.45
   5   2  -2   24.29    1.38
   5   2  -2   24.01    1.39
  -5  -2   2   24.36    1.44
  -5  -2   2   24.86    1.35
  -5  -2   2   24.65    1.45
  -5  -2   2   21.09    1.51
  -5  -2   2   23.36    1.52
  -5  -2   2   23.88    1.42
   4   2  -2  130.86    7.10
   4   2  -2  133.71    7.12
   4   2  -2  133.72    7.07
  -4  -2   2  133.53    7.10
  -4  -2   2  119.44    7.13
  -4  -2   2  136.30    7.06
  -4  -2   2  140.92    7.13
  -4  -2   2  135.11    7.16
  -4  -2   2  134.30    7.12
   3   2  -2   28.23    1.60
   3   2  -2   30.06    1.66
   3   2  -2   27.67    1.64
  -3  -2   2   30.07    1.67
  -3  -2   2   31.30    1.65
  -3  -2   2   25.46    1.63
  -3  -2   2   27.52    1.64
  -3  -2   2   31.85    1.62
  -3  -2   2   30.37    1.61
   2   2  -2   92.76    4.94
   2   2  -2   91.57    4.93
   2   2  -2   94.04    4.98
  -2  -2   2   88.09    4.92
  -2  -2   2   98.06    4.94
  -2  -2   2   93.19    4.91
  -2  -2   2   84.00    4.91
  -2  -2   2   92.99    4.94
  -2  -2   2  100.57    4.98
   1   2  -2    7.19    0.46
   1   2  -2    7.41    0.48
   1   2  -2    7.22    0.39
   1   2  -2    7.09    0.43
  -1  -2   2    6.78    0.43
  -1  -2   2    7.16    0.45
  -1  -2   2    7.58    0.48
  -1  -2   2    6.99    0.39
   0   2  -2    0.97    0.15
   0   2  -2    0.94    0.16
   0   2  -2    0.95    0.13
   0   2  -2    1.10    0.10
   0  -2   2    0.59    0.12
   0  -2   2    1.14    0.15
   0  -2   2    0.86    0.09
   0  -2   2    0.84    0.17
  -1   2  -2   58.44    3.20
  -1   2  -2   56.37    3.25
  -1   2  -2   59.80    3.22
  -1   2  -2   58.19    3.18
  -1   2  -2   62.31    3.22
  -1   2  -2   63.53    3.24
   1  -2   2   60.55    3.21
  -2   2  -2   38.50    2.25
  -2   2  -2   41.82    2.16
  -2   2  -2   39.33    2.15
  -2   2  -2   40.26    2.13
  -2   2  -2   40.78    2.16
   2  -2   2   36.18    2.26
   2  -2   2   41.61    2.19
   2  -2   2   36.34    2.14
   2  -2   2   40.38    2.14
  -3   2  -2   84.21    4.48
  -3   2  -2   84.36    4.47
  -3   2  -2   83.50    4.65
  -3   2  -2   89.07    4.51
  -3   2  -2   88.49    4.49
   3  -2   2   82.85    4.50
   3  -2   2   78.29    4.65
   3  -2   2   79.50    4.47
   3  -2   2   84.02    4.55
  -4   2  -2    3.17    0.37
  -4   2  -2    2.90    0.36
  -4   2  -2    2.96    0.28
  -4   2  -2    3.05    0.32
  -4   2  -2    3.24    0.53
   4  -2   2    3.21    0.37
   4  -2   2    2.76    0.29
   4  -2   2    3.42    0.42
   4  -2   2    3.37    0.60
  -5   2  -2    0.51    0.16
  -5   2  -2    0.40    0.25
  -5   2  -2    0.57    0.24
  -5   2  -2    0.53    0.24
  -5   2  -2   -0.11    0.45
   5  -2   2   -0.39    0.54
   5  -2   2    0.75    0.34
   5  -2   2    0.86    0.20
   5  -2   2    0.88    0.33
  -6   2  -2    0.93    0.36
  -6   2  -2    0.63    0.19
  -6   2  -2    0.17    0.37
  -6   2  -2    1.12    0.27
   6  -2   2    1.32    0.26
   6  -2   2    0.79    0.37
   6  -2   2    0.59    0.39
   6  -2   2    1.04    0.74
  -7   2  -2    2.25    0.25
  -7   2  -2    2.32    0.27
  -7   2  -2    2.50    0.54
   7  -2   2    1.94    1.00
   7  -2   2    2.77    0.60
   7  -2   2    3.66    0.61
  -8   2  -2    2.84    1.11
  -8   2  -2    3.19    0.70
   8  -2   2    2.02    0.55
   8  -2   2    3.13    0.73
  -9   2  -2    0.65    0.58
  -9   2  -2    0.55    1.26
   9  -2   2    0.09    0.81
   9  -2   2    0.90    0.60
  10   1  -2   -0.19    0.96
 -10  -1   2    0.29    0.54
 -10  -1   2    0.93    1.28
   9   1  -2    0.50    0.79
  -9  -1   2    0.72    1.06
  -9  -1   2   -0.12    0.37
   8   1  -2    1.32    0.20
   8   1  -2    1.44    0.35
   8   1  -2    2.66    0.63
  -8  -1   2    2.17    0.47
  -8  -1   2    1.10    0.84
  -8  -1   2    1.83    0.28
  -8  -1   2    1.45    0.47
   7   1  -2    1.06    0.29
   7   1  -2    1.34    0.19
   7   1  -2    2.01    0.53
  -7  -1   2    1.16    0.23
  -7  -1   2    0.85    0.64
  -7  -1   2    1.60    0.39
  -7  -1   2    1.31    0.39
   6   1  -2    3.36    0.30
   6   1  -2    4.10    0.53
   6   1  -2    3.85    0.40
  -6  -1   2    3.52    0.62
  -6  -1   2    3.48    0.33
  -6  -1   2    3.85    0.52
  -6  -1   2    2.49    0.42
  -6  -1   2    3.43    0.48
  -6  -1   2    4.05    0.63
   5   1  -2    3.99    0.31
   5   1  -2    4.43    0.48
   5   1  -2    3.42    0.38
  -5  -1   2    3.48    0.38
  -5  -1   2    3.77    0.43
  -5  -1   2    3.52    0.45
  -5  -1   2    3.71    0.56
  -5  -1   2    4.06    0.32
  -5  -1   2    4.23    0.55
   4   1  -2    0.03    0.16
   4   1  -2    0.09    0.11
   4   1  -2    0.01    0.19
  -4  -1   2    0.52    0.21
  -4  -1   2    0.35    0.24
  -4  -1   2    0.35    0.15
  -4  -1   2    0.12    0.10
  -4  -1   2    0.56    0.28
  -4  -1   2   -0.14    0.17
   3   1  -2   47.71    2.66
   3   1  -2   49.39    2.63
   3   1  -2   47.95    2.62
  -3  -1   2   42.70    2.68
  -3  -1   2   49.74    2.61
  -3  -1   2   50.48    2.67
  -3  -1   2   48.03    2.63
  -3  -1   2   53.44    2.66
  -3  -1   2   48.04    2.70
   2   1  -2    0.94    0.16
   2   1  -2    0.86    0.13
   2   1  -2    1.04    0.15
  -2  -1   2    1.03    0.12
  -2  -1   2    1.01    0.14
  -2  -1   2    0.85    0.13
  -2  -1   2    0.65    0.14
  -2  -1   2    0.85    0.14
  -2  -1   2    1.05    0.15
   1   1  -2    9.48    0.56
   1   1  -2    9.60    0.57
   1   1  -2    9.95    0.56
   1   1  -2    9.23    0.55
  -1  -1   2    9.84    0.54
  -1  -1   2   10.01    0.56
  -1  -1   2   10.12    0.57
  -1  -1   2    9.49    0.56
   0   1  -2   16.36    0.86
   0   1  -2   15.59    0.84
   0   1  -2   15.06    0.84
   0   1  -2   15.62    0.83
   0   1  -2   15.10    0.82
   0  -1   2   15.18    0.84
   0  -1   2   14.67    0.82
   0  -1   2   14.44    0.84
  -1   1  -2   69.86    3.72
  -1   1  -2   71.91    3.67
  -1   1  -2   67.31    3.67
  -1   1  -2   66.84    3.66
   1  -1   2   72.64    3.68
   1  -1   2   69.26    3.66
   1  -1   2   65.58    3.73
   1  -1   2   71.14    3.68
  -2   1  -2    1.14    0.13
  -2   1  -2    1.32    0.16
  -2   1  -2    1.32    0.23
  -2   1  -2    1.27    0.12
  -2   1  -2    1.33    0.14
   2  -1   2    1.07    0.13
   2  -1   2    1.04    0.19
   2  -1   2    1.10    0.25
   2  -1   2    1.08    0.14
  -3   1  -2   42.61    2.22
  -3   1  -2   42.23    2.25
  -3   1  -2   40.90    2.22
  -3   1  -2   41.11    2.26
  -3   1  -2   40.11    2.38
   3  -1   2   42.72    2.28
   3  -1   2   42.85    2.23
   3  -1   2   37.60    2.40
   3  -1   2   42.06    2.31
  -4   1  -2    5.84    0.47
  -4   1  -2    5.27    0.61
  -4   1  -2    5.97    0.46
  -4   1  -2    6.43    0.38
  -4   1  -2    6.06    0.37
   4  -1   2    6.02    0.40
   4  -1   2    4.62    0.68
   4  -1   2    6.37    0.51
   4  -1   2    5.77    0.51
  -5   1  -2    3.66    0.42
  -5   1  -2    3.49    0.25
  -5   1  -2    4.53    0.65
  -5   1  -2    3.04    0.41
  -5   1  -2    3.16    0.24
   5  -1   2    2.90    0.44
   5  -1   2    2.17    0.61
   5  -1   2    2.80    0.41
   5  -1   2    3.28    0.29
  -6   1  -2    0.43    0.10
  -6   1  -2    0.50    0.35
  -6   1  -2    0.44    0.10
  -6   1  -2   -0.21    0.30
   6  -1   2   -0.31    0.59
   6  -1   2    0.47    0.37
   6  -1   2    0.43    0.34
   6  -1   2    0.61    0.19
  -7   1  -2   15.10    1.19
   7  -1   2   15.04    1.16
   7  -1   2   17.17    0.98
   7  -1   2   16.95    1.22
   7  -1   2   12.98    1.60
  -8   1  -2    0.47    0.59
   8  -1   2   -1.25    0.62
   8  -1   2   -1.78    0.93
   8  -1   2    0.08    0.34
  -9   1  -2    0.79    0.73
  -9   1  -2   -0.20    1.22
  -9   1  -2    1.45    0.54
   9  -1   2   -0.52    0.47
   9  -1   2   -0.49    0.76
  10   0  -2    0.02    0.98
 -10   0   2   -1.28    1.38
 -10   0   2    0.10    0.70
   9   0  -2   -0.79    0.72
  -9   0   2    0.46    0.43
  -9   0   2   -0.51    1.04
   8   0  -2    5.21    0.63
   8   0  -2    5.14    0.84
  -8   0   2    4.05    1.01
  -8   0   2    6.21    0.70
  -8   0   2    4.68    0.56
  -8   0   2    5.53    0.48
   7   0  -2    0.74    0.49
   7   0  -2    0.98    0.15
   7   0  -2    1.05    0.33
  -7   0   2    0.81    0.36
  -7   0   2    1.03    0.37
  -7   0   2    0.38    0.67
  -7   0   2    1.05    0.24
   6   0  -2    3.09    0.40
   6   0  -2    2.90    0.50
   6   0  -2    2.80    0.21
  -6   0   2    3.28    0.62
  -6   0   2    3.15    0.37
  -6   0   2    2.86    0.44
  -6   0   2    2.37    0.32
  -6   0   2    1.93    0.59
  -6   0   2    2.31    0.42
   5   0  -2   13.18    0.83
   5   0  -2   13.52    0.74
   5   0  -2   14.19    0.94
  -5   0   2   12.71    0.91
  -5   0   2   14.95    0.92
  -5   0   2   14.02    0.82
  -5   0   2   12.65    1.06
  -5   0   2   12.62    0.80
  -5   0   2   11.78    1.04
   4   0  -2    4.01    0.36
   4   0  -2    4.57    0.26
   4   0  -2    4.44    0.44
  -4   0   2    3.38    0.38
  -4   0   2    4.05    0.41
  -4   0   2    4.00    0.30
  -4   0   2    5.23    0.58
  -4   0   2    4.27    0.33
  -4   0   2    3.81    0.53
   3   0  -2    0.87    0.17
   3   0  -2    1.02    0.21
  -3   0   2    1.15    0.17
  -3   0   2    1.75    0.22
  -3   0   2    0.86    0.25
  -3   0   2    1.00    0.12
  -3   0   2    1.20    0.29
  -3   0   2    0.88    0.20
   2   0  -2   -0.06    0.11
   2   0  -2    0.09    0.11
   2   0  -2    0.09    0.05
   2   0  -2    0.05    0.10
  -2   0   2    0.07    0.04
  -2   0   2    0.04    0.09
  -2   0   2    0.11    0.07
  -2   0   2    0.01    0.15
  -2   0   2   -0.17    0.11
   1   0  -2  283.02   15.71
   1   0  -2  303.25   15.71
   1   0  -2  288.13   15.72
  -1   0   2  307.76   15.71
  -1   0   2  312.69   15.71
  -1   0   2  298.41   15.72
   0   0  -2    2.61    0.16
   0   0  -2    2.81    0.17
   0   0  -2    2.42    0.18
   0   0   2    2.65    0.16
   0   0   2    2.83    0.17
   0   0   2    2.84    0.18
   0   0   2    2.50    0.16
  -1   0  -2  220.10   11.35
  -1   0  -2  219.46   11.38
   1   0   2  209.69   11.38
   1   0   2  214.17   11.35
  -2   0  -2   28.24    1.59
  -2   0  -2   27.60    1.53
  -2   0  -2   28.76    1.52
  -2   0  -2   28.17    1.48
   2   0   2   29.15    1.52
   2   0   2   28.29    1.49
   2   0   2   27.57    1.52
   2   0   2   28.47    1.55
   2   0   2   25.93    1.60
  -3   0  -2  113.71    5.88
  -3   0  -2  108.94    5.97
  -3   0  -2  110.14    5.88
   3   0   2  115.28    5.92
   3   0   2  113.33    5.85
   3   0   2  111.94    5.87
   3   0   2   99.64    5.97
  -4   0  -2   54.85    2.95
  -4   0  -2   53.42    3.07
  -4   0  -2   53.58    2.96
   4   0   2   54.98    3.00
   4   0   2   54.98    2.96
   4   0   2   55.85    2.91
   4   0   2   50.14    3.10
  -5   0  -2    4.75    0.63
  -5   0  -2    4.73    0.47
  -5   0  -2    5.05    0.50
   5   0   2    4.37    0.35
   5   0   2    5.22    0.48
   5   0   2    5.19    0.52
   5   0   2    4.67    0.70
  -6   0  -2    3.42    0.50
  -6   0  -2    4.64    0.69
  -6   0  -2    5.40    0.61
   6   0   2    5.88    0.39
   6   0   2    4.49    0.81
   6   0   2    4.83    0.61
   6   0   2    5.06    0.58
  -7   0  -2    3.03    0.53
  -7   0  -2    3.00    0.58
   7   0   2    1.59    0.75
   7   0   2    3.16    0.35
   7   0   2    3.09    0.56
   7   0   2    1.45    0.45
  -8   0  -2    7.12    0.96
   8   0   2    6.08    0.52
   8   0   2    5.37    0.82
   8   0   2    6.70    1.22
   8   0   2    5.94    0.75
  -9   0  -2   -0.09    0.72
  -9   0  -2   -0.60    0.44
   9   0   2   -1.60    1.13
   9   0   2    1.10    0.74
 -10   0  -2    1.35    1.35
 -10   0  -2    0.94    0.82
  10   0   2   -0.65    0.98
   9  -1  -2   -2.12    0.83
  -9   1   2   -0.05    0.42
  -9   1   2   -0.54    1.16
   8  -1  -2    1.34    0.77
   8  -1  -2    1.54    0.44
  -8   1   2    0.01    0.92
  -8   1   2    1.91    0.48
   7  -1  -2    0.92    0.37
   7  -1  -2    1.67    0.58
  -7   1   2    1.23    0.24
  -7   1   2    1.46    0.21
  -7   1   2    0.20    0.67
  -7   1   2    1.28    0.42
  -7   1   2    1.32    0.30
   6  -1  -2    1.45    0.48
   6  -1  -2    1.56    0.33
  -6   1   2    0.88    0.55
  -6   1   2    1.39    0.19
  -6   1   2    1.64    0.27
  -6   1   2    1.13    0.29
  -6   1   2    0.95    0.21
   5  -1  -2   28.46    1.58
   5  -1  -2   28.49    1.69
  -5   1   2   25.03    1.79
  -5   1   2   25.06    1.81
  -5   1   2   28.81    1.65
  -5   1   2   25.75    1.50
  -5   1   2   28.84    1.57
  -5   1   2   27.60    1.65
   4  -1  -2    3.83    0.36
   4  -1  -2    3.18    0.43
  -4   1   2    3.68    0.39
  -4   1   2    3.10    0.52
  -4   1   2    4.30    0.42
  -4   1   2    3.53    0.33
  -4   1   2    3.58    0.25
  -4   1   2    3.83    0.49
   3  -1  -2   18.89    1.14
   3  -1  -2   18.48    1.09
  -3   1   2   18.66    1.01
  -3   1   2   18.35    1.23
  -3   1   2   19.47    1.01
  -3   1   2   19.70    1.09
  -3   1   2   19.54    1.12
  -3   1   2   16.99    1.21
  -3   1   2   19.62    1.13
   2  -1  -2    0.41    0.15
   2  -1  -2    0.59    0.14
   2  -1  -2    0.61    0.18
  -2   1   2    0.46    0.12
  -2   1   2    0.64    0.15
  -2   1   2    0.64    0.14
  -2   1   2    0.53    0.20
   1  -1  -2  185.87    9.69
   1  -1  -2  195.91    9.69
   1  -1  -2  176.86    9.72
   1  -1  -2  174.37    9.65
  -1   1   2  181.08    9.64
  -1   1   2  182.91    9.69
  -1   1   2  180.83    9.71
  -1   1   2  191.19    9.69
   0  -1  -2  105.70    5.71
   0  -1  -2  106.52    5.73
   0  -1  -2  106.81    5.73
   0  -1  -2  112.11    5.73
   0   1   2  109.06    5.73
   0   1   2  109.43    5.72
   0   1   2  112.39    5.73
   0   1   2  105.43    5.71
  -1  -1  -2  107.38    5.83
  -1  -1  -2  113.65    5.85
  -1  -1  -2  114.21    5.87
  -1  -1  -2  108.11    5.84
   1   1   2  109.70    5.84
   1   1   2  114.03    5.86
   1   1   2  114.63    5.87
   1   1   2  104.98    5.83
  -2  -1  -2   49.51    2.66
  -2  -1  -2   49.79    2.70
  -2  -1  -2   49.56    2.63
   2   1   2   49.14    2.66
   2   1   2   48.47    2.63
   2   1   2   52.20    2.68
  -3  -1  -2   27.49    1.78
  -3  -1  -2   32.40    1.73
  -3  -1  -2   31.15    1.76
   3   1   2   33.50    1.77
   3   1   2   33.11    1.74
   3   1   2   28.73    1.81
   3   1   2   32.86    1.73
  -4  -1  -2    0.70    0.16
  -4  -1  -2    1.37    0.29
  -4  -1  -2    0.71    0.24
   4   1   2    0.61    0.32
   4   1   2    1.06    0.25
   4   1   2    0.76    0.16
   4   1   2    0.88    0.20
  -5  -1  -2   17.11    1.15
  -5  -1  -2   17.56    1.09
  -5  -1  -2   17.33    1.21
   5   1   2   16.67    1.28
   5   1   2   18.72    1.12
   5   1   2   19.51    1.05
   5   1   2   16.98    1.14
  -6  -1  -2   -0.04    0.41
  -6  -1  -2    0.21    0.26
  -6  -1  -2    0.86    0.40
   6   1   2    0.71    0.30
   6   1   2    1.02    0.32
   6   1   2    0.89    0.53
   6   1   2    0.70    0.19
  -7  -1  -2    0.71    0.46
  -7  -1  -2   -0.56    0.31
   7   1   2    0.44    0.41
   7   1   2    0.60    0.21
   7   1   2    0.95    0.67
  -8  -1  -2    1.31    0.38
  -8  -1  -2    0.76    0.62
   8   1   2    0.82    0.26
   8   1   2    0.62    0.39
   8   1   2   -0.71    0.80
   8   1   2    1.11    0.56
  -9  -1  -2    2.21    0.81
  -9  -1  -2    1.90    0.53
   9   1   2    2.46    0.78
   9   1   2    1.06    1.12
 -10  -1  -2    1.01    0.56
  10   1   2    0.69    1.44
  10   1   2    0.15    0.95
   9  -2  -2    0.06    0.88
  -9   2   2    0.00    0.52
  -9   2   2    1.99    1.34
   8  -2  -2    0.54    0.47
   8  -2  -2    0.67    0.70
  -8   2   2    0.42    0.45
  -8   2   2   -0.71    0.95
   7  -2  -2    0.24    0.58
   7  -2  -2   -0.06    0.42
  -7   2   2   -0.86    0.36
  -7   2   2   -0.13    0.18
  -7   2   2    0.26    0.18
  -7   2   2   -0.62    0.32
  -7   2   2   -0.17    0.78
   6  -2  -2   12.83    1.06
   6  -2  -2   14.02    0.95
  -6   2   2   11.95    0.73
  -6   2   2   12.88    0.86
  -6   2   2   10.98    0.73
  -6   2   2   10.78    1.25
  -6   2   2   12.04    0.95
   5  -2  -2    0.11    0.35
   5  -2  -2    0.70    0.29
  -5   2   2    0.51    0.16
  -5   2   2    1.14    0.47
  -5   2   2    0.59    0.24
  -5   2   2    0.40    0.30
  -5   2   2    0.69    0.14
  -5   2   2    0.64    0.31
  -5   2   2    1.00    0.52
   4  -2  -2   52.00    2.81
   4  -2  -2   48.52    2.86
  -4   2   2   49.09    3.00
  -4   2   2   51.92    2.72
  -4   2   2   51.33    2.85
  -4   2   2   49.37    2.70
  -4   2   2   55.17    2.80
  -4   2   2   52.49    2.85
  -4   2   2   46.34    2.96
   3  -2  -2    2.20    0.30
   3  -2  -2    2.39    0.33
  -3   2   2    2.47    0.32
  -3   2   2    1.85    0.26
  -3   2   2    2.30    0.21
  -3   2   2    2.06    0.42
  -3   2   2    2.10    0.41
  -3   2   2    2.04    0.30
  -3   2   2    2.54    0.15
   2  -2  -2    5.45    0.42
   2  -2  -2    5.70    0.42
   2  -2  -2    4.46    0.47
  -2   2   2    5.41    0.41
  -2   2   2    4.80    0.51
  -2   2   2    5.34    0.41
  -2   2   2    5.65    0.39
  -2   2   2    5.64    0.35
   1  -2  -2   47.42    2.88
   1  -2  -2   53.77    2.84
   1  -2  -2   52.14    2.85
   1  -2  -2   50.19    2.82
  -1   2   2   51.48    2.89
  -1   2   2   55.33    2.85
  -1   2   2   55.44    2.85
  -1   2   2   55.45    2.83
  -1  -2  -2   10.97    0.65
  -1  -2  -2   11.16    0.63
  -1  -2  -2   10.79    0.69
  -1  -2  -2   11.44    0.63
   1   2   2   11.36    0.68
   1   2   2   10.98    0.65
   1   2   2   10.50    0.63
   1   2   2   11.67    0.63
  -2  -2  -2   78.13    4.38
  -2  -2  -2   83.71    4.33
  -2  -2  -2   81.94    4.32
  -2  -2  -2   80.87    4.32
   2   2   2   79.63    4.36
   2   2   2   83.52    4.35
   2   2   2   81.67    4.32
   2   2   2   80.87    4.32
  -3  -2  -2   15.77    0.93
  -3  -2  -2   14.83    0.97
  -3  -2  -2   15.67    0.89
   3   2   2   15.59    0.93
   3   2   2   14.61    0.96
   3   2   2   15.84    0.86
   3   2   2   14.89    0.86
   3   2   2   16.39    0.91
   3   2   2   15.14    0.90
  -4  -2  -2    1.24    0.26
  -4  -2  -2    1.45    0.23
  -4  -2  -2    1.57    0.33
   4   2   2    1.66    0.25
   4   2   2    1.71    0.36
   4   2   2    1.31    0.11
   4   2   2    1.36    0.23
   4   2   2    1.44    0.24
   4   2   2    1.51    0.14
  -5  -2  -2    0.71    0.29
  -5  -2  -2    0.37    0.30
  -5  -2  -2    1.21    0.23
   5   2   2    0.56    0.24
   5   2   2    0.74    0.08
   5   2   2    0.57    0.08
   5   2   2    0.55    0.25
   5   2   2    0.64    0.39
   5   2   2    0.59    0.20
  -6  -2  -2    2.15    0.36
  -6  -2  -2    1.82    0.47
  -6  -2  -2    1.05    0.43
   6   2   2    2.30    0.31
   6   2   2    1.61    0.36
   6   2   2    1.57    0.55
   6   2   2    2.10    0.40
  -7  -2  -2   12.77    0.88
  -7  -2  -2   11.20    1.05
   7   2   2   10.28    1.27
   7   2   2   11.19    0.94
   7   2   2   11.32    0.78
   7   2   2   10.99    0.90
  -8  -2  -2    4.77    0.67
  -8  -2  -2    4.71    0.83
   8   2   2    6.50    0.76
   8   2   2    4.81    0.52
   8   2   2    6.01    1.06
  -9  -2  -2    2.30    0.82
  -9  -2  -2    0.55    0.47
   9   2   2    1.55    0.69
   9   2   2    1.99    1.05
 -10  -2  -2   -0.01    0.93
 -10  -2  -2    0.55    0.54
  10   2   2    0.42    0.79
  10   2   2    0.76    1.37
   9  -3  -2   -0.98    0.93
  -9   3   2   -0.87    1.22
  -9   3   2    0.14    0.77
   8  -3  -2    0.73    0.80
  -8   3   2   -0.77    1.11
  -8   3   2   -0.19    0.43
   7  -3  -2    0.30    0.51
   7  -3  -2   -0.39    0.56
  -7   3   2   -0.95    0.38
  -7   3   2    0.64    0.86
  -7   3   2   -0.18    0.43
   6  -3  -2    2.56    0.51
   6  -3  -2    0.88    0.54
  -6   3   2    1.57    0.77
  -6   3   2    2.25    0.25
  -6   3   2    1.56    0.45
  -6   3   2    1.61    0.39
  -6   3   2    2.30    0.29
   5  -3  -2   14.50    1.02
   5  -3  -2   13.51    1.01
  -5   3   2   14.18    1.00
  -5   3   2   13.76    0.79
  -5   3   2   15.10    0.93
  -5   3   2   12.89    1.24
  -5   3   2   11.69    0.83
   4  -3  -2   14.30    0.89
   4  -3  -2   12.84    0.87
   4  -3  -2   11.64    0.86
  -4   3   2   10.95    0.79
  -4   3   2   12.58    1.09
  -4   3   2   11.57    0.74
  -4   3   2   10.75    0.83
  -4   3   2   11.60    0.67
  -4   3   2   10.05    1.02
  -4   3   2   11.53    0.86
   3  -3  -2    6.36    0.54
   3  -3  -2    6.41    0.54
   3  -3  -2    6.21    0.55
  -3   3   2    5.91    0.70
  -3   3   2    6.11    0.50
  -3   3   2    7.44    0.56
  -3   3   2    6.80    0.48
  -3   3   2    5.89    0.70
  -3   3   2    6.95    0.39
   2  -3  -2   27.04    1.44
   2  -3  -2   25.95    1.48
   2  -3  -2   22.06    1.56
   2  -3  -2   25.89    1.52
   2  -3  -2   27.94    1.49
  -2   3   2   26.84    1.49
  -2   3   2   24.26    1.59
  -2   3   2   26.57    1.47
  -2   3   2   26.20    1.51
   1  -3  -2    9.10    0.64
   1  -3  -2    9.16    0.67
   1  -3  -2   10.22    0.60
   1  -3  -2    8.70    0.60
  -1   3   2    9.88    0.68
  -1   3   2    9.61    0.61
  -1   3   2    9.41    0.62
  -1   3   2    9.51    0.61
   0  -3  -2   40.81    2.28
   0  -3  -2   37.00    2.27
   0  -3  -2   37.73    2.26
   0   3   2   43.54    2.23
   0   3   2   42.60    2.28
   0   3   2   44.06    2.27
   0   3   2   41.44    2.26
   0   3   2   42.08    2.23
  -1  -3  -2   22.56    1.42
  -1  -3  -2   23.56    1.39
  -1  -3  -2   24.59    1.34
  -1  -3  -2   24.25    1.34
   1   3   2   26.29    1.34
   1   3   2   25.16    1.42
   1   3   2   25.41    1.38
   1   3   2   22.78    1.34
  -2  -3  -2    3.01    0.23
  -2  -3  -2    3.00    0.21
  -2  -3  -2    2.92    0.28
  -2  -3  -2    2.54    0.35
   2   3   2    2.82    0.25
   2   3   2    2.91    0.25
   2   3   2    2.12    0.22
   2   3   2    2.93    0.32
  -3  -3  -2    5.59    0.40
  -3  -3  -2    5.77    0.39
  -3  -3  -2    5.82    0.54
   3   3   2    5.45    0.43
   3   3   2    5.81    0.48
   3   3   2    5.95    0.40
   3   3   2    5.23    0.44
   3   3   2    5.61    0.40
  -4  -3  -2   61.72    3.29
  -4  -3  -2   56.88    3.37
  -4  -3  -2   63.05    3.31
   4   3   2   58.23    3.29
   4   3   2   53.92    3.34
   4   3   2   62.82    3.24
   4   3   2   61.98    3.25
   4   3   2   61.90    3.34
   4   3   2   63.19    3.30
  -5  -3  -2    8.70    0.80
  -5  -3  -2    9.62    0.69
  -5  -3  -2   10.20    0.72
   5   3   2   10.25    0.60
   5   3   2    9.81    0.72
   5   3   2    9.60    0.56
   5   3   2    8.24    0.80
   5   3   2    9.56    0.70
   5   3   2   10.09    0.70
  -6  -3  -2    3.49    0.45
  -6  -3  -2    4.43    0.53
  -6  -3  -2    4.52    0.62
  -6  -3  -2    3.89    0.44
   6   3   2    3.77    0.50
   6   3   2    3.84    0.43
   6   3   2    3.69    0.27
   6   3   2    3.97    0.30
   6   3   2    2.86    0.60
  -7  -3  -2   17.85    1.17
  -7  -3  -2   17.37    1.18
  -7  -3  -2   18.53    1.30
  -7  -3  -2   15.80    1.33
   7   3   2   15.54    1.41
   7   3   2   19.09    1.14
   7   3   2   17.31    1.18
   7   3   2   15.85    0.93
  -8  -3  -2    2.51    0.74
  -8  -3  -2    2.76    0.49
   8   3   2    2.01    0.52
   8   3   2    2.63    0.89
   8   3   2    2.46    0.39
  -9  -3  -2    0.51    0.44
  -9  -3  -2    0.65    0.80
   9   3   2    0.24    0.59
   9   3   2    0.14    1.03
 -10  -3  -2   -0.57    0.94
 -10  -3  -2   -0.43    0.45
  10   3   2   -0.94    0.69
  10   3   2   -0.01    1.24
   8  -4  -2    0.80    0.80
  -8   4   2    0.56    1.34
  -8   4   2    0.08    0.50
   7  -4  -2    3.06    0.69
   7  -4  -2    2.87    0.72
  -7   4   2    2.50    0.54
  -7   4   2    2.01    1.08
   6  -4  -2    0.89    0.52
   6  -4  -2    0.38    0.49
  -6   4   2    0.33    0.74
  -6   4   2   -0.64    0.41
  -6   4   2   -0.17    0.37
  -6   4   2    0.11    0.24
   5  -4  -2    3.87    0.60
   5  -4  -2    4.85    0.64
  -5   4   2    4.32    0.39
  -5   4   2    3.71    0.52
  -5   4   2    3.47    0.45
  -5   4   2    4.03    0.81
  -5   4   2    3.96    0.45
   4  -4  -2    5.71    0.62
   4  -4  -2    6.39    0.60
   4  -4  -2    5.46    0.67
  -4   4   2    5.94    0.53
  -4   4   2    4.68    0.58
  -4   4   2    4.96    0.80
  -4   4   2    5.42    0.39
  -4   4   2    6.58    0.56
   3  -4  -2    3.29    0.41
   3  -4  -2    2.66    0.43
   3  -4  -2    2.81    0.39
  -3   4   2    3.22    0.41
  -3   4   2    2.07    0.27
  -3   4   2    2.40    0.38
  -3   4   2    2.91    0.57
  -3   4   2    2.87    0.39
  -3   4   2    1.85    0.51
   2  -4  -2  176.10    9.44
   2  -4  -2  173.27    9.49
   2  -4  -2  191.04    9.46
   2  -4  -2  181.64    9.43
  -2   4   2  161.05    9.55
  -2   4   2  182.07    9.47
  -2   4   2  175.26    9.62
  -2   4   2  180.03    9.50
  -2   4   2  179.68    9.47
   1  -4  -2   40.13    2.34
   1  -4  -2   35.32    2.35
   1  -4  -2   43.79    2.28
   1  -4  -2   40.14    2.31
   1  -4  -2   44.53    2.27
  -1   4   2   41.69    2.30
  -1   4   2   40.94    2.36
  -1   4   2   43.08    2.32
  -1   4   2   42.36    2.33
   0  -4  -2    4.26    0.43
   0  -4  -2    3.17    0.37
   0  -4  -2    3.72    0.42
   0   4   2    4.19    0.38
   0   4   2    4.65    0.44
   0   4   2    4.07    0.34
   0   4   2    4.37    0.38
   0   4   2    4.34    0.32
  -1  -4  -2    3.03    0.41
  -1  -4  -2    3.75    0.40
  -1  -4  -2    3.60    0.31
  -1  -4  -2    3.48    0.27
   1   4   2    3.17    0.34
   1   4   2    3.86    0.29
   1   4   2    3.44    0.31
   1   4   2    3.99    0.40
  -2  -4  -2    3.43    0.47
  -2  -4  -2    4.19    0.29
  -2  -4  -2    5.01    0.33
  -2  -4  -2    4.32    0.43
   2   4   2    3.65    0.37
   2   4   2    4.75    0.47
   2   4   2    4.29    0.31
   2   4   2    3.76    0.34
  -3  -4  -2   23.35    1.28
  -3  -4  -2   22.17    1.31
  -3  -4  -2   20.01    1.39
  -3  -4  -2   23.32    1.24
   3   4   2   21.33    1.29
   3   4   2   23.05    1.30
   3   4   2   21.62    1.28
   3   4   2   22.41    1.38
  -4  -4  -2   80.26    4.35
  -4  -4  -2   76.24    4.48
  -4  -4  -2   82.56    4.38
  -4  -4  -2   87.57    4.36
   4   4   2   78.32    4.36
   4   4   2   73.42    4.41
   4   4   2   78.85    4.39
   4   4   2   86.87    4.48
   4   4   2   85.84    4.38
  -5  -4  -2    1.14    0.24
  -5  -4  -2    1.50    0.26
  -5  -4  -2    1.58    0.27
  -5  -4  -2    1.45    0.42
   5   4   2    1.68    0.23
   5   4   2    1.77    0.25
   5   4   2    1.25    0.32
   5   4   2    1.13    0.29
   5   4   2    0.70    0.34
  -6  -4  -2    2.07    0.56
  -6  -4  -2    1.86    0.37
  -6  -4  -2    2.29    0.37
  -6  -4  -2    2.77    0.39
   6   4   2    2.34    0.39
   6   4   2    1.60    0.48
   6   4   2    2.29    0.28
   6   4   2    1.97    0.39
   6   4   2    1.81    0.26
  -7  -4  -2    1.71    0.61
  -7  -4  -2    1.03    0.37
  -7  -4  -2    1.21    0.40
   7   4   2    0.31    0.53
   7   4   2    1.46    0.41
   7   4   2    1.56    0.43
   7   4   2    1.12    0.23
   7   4   2    1.23    0.22
  -8  -4  -2   -0.45    0.66
  -8  -4  -2    0.29    0.33
   8   4   2    0.35    0.12
   8   4   2    0.39    0.44
   8   4   2   -0.06    0.65
   8   4   2    0.36    0.14
  -9  -4  -2    2.73    0.88
  -9  -4  -2    0.10    0.39
   9   4   2    0.86    0.61
   9   4   2    2.13    0.94
 -10  -4  -2    0.17    0.43
 -10  -4  -2    0.35    1.02
  10   4   2    0.85    0.71
  10   4   2    0.77    1.18
   7  -5  -2    0.70    0.65
   7  -5  -2   -0.03    0.71
  -7   5   2   -1.39    1.08
  -7   5   2    0.70    0.48
   6  -5  -2    0.19    0.53
   6  -5  -2    0.79    0.61
  -6   5   2    0.22    0.52
  -6   5   2   -0.05    0.44
  -6   5   2    0.71    0.29
  -6   5   2   -0.79    0.82
   5  -5  -2    1.79    0.59
   5  -5  -2    1.89    0.46
  -5   5   2    2.01    0.48
  -5   5   2    1.50    0.42
  -5   5   2    1.63    0.27
  -5   5   2    1.45    0.41
  -5   5   2    1.91    0.79
   4  -5  -2    0.70    0.49
   4  -5  -2    0.99    0.35
   4  -5  -2    0.43    0.33
  -4   5   2    1.34    0.38
  -4   5   2    0.36    0.35
  -4   5   2    0.42    0.58
  -4   5   2    0.50    0.18
   3  -5  -2   -0.20    0.39
   3  -5  -2   -0.47    0.29
   3  -5  -2   -0.01    0.25
  -3   5   2    0.37    0.48
  -3   5   2    1.42    0.57
  -3   5   2    0.08    0.32
  -3   5   2   -0.20    0.31
  -3   5   2    0.48    0.30
  -3   5   2    0.09    0.17
   2  -5  -2   18.03    1.19
   2  -5  -2   17.86    1.08
   2  -5  -2   17.62    1.09
   2  -5  -2   17.54    1.08
  -2   5   2   15.49    1.23
  -2   5   2   17.34    1.15
  -2   5   2   16.93    1.10
  -2   5   2   16.71    1.12
  -2   5   2   17.12    1.31
   1  -5  -2  346.66   21.14
   1  -5  -2  384.96   21.09
   1  -5  -2  440.74   21.05
   1  -5  -2  408.22   21.15
  -1   5   2  393.85   21.08
  -1   5   2  416.48   21.12
  -1   5   2  419.72   21.15
  -1   5   2  391.55   21.15
  -1   5   2  393.74   21.05
   0  -5  -2    0.40    0.31
   0  -5  -2    0.33    0.24
   0  -5  -2    0.42    0.32
   0   5   2    0.45    0.19
   0   5   2    0.27    0.22
   0   5   2    0.02    0.21
   0   5   2    0.49    0.17
   0   5   2    0.66    0.32
  -1  -5  -2   11.35    0.91
  -1  -5  -2   12.40    0.88
  -1  -5  -2   12.86    0.77
   1   5   2   11.69    0.91
   1   5   2   14.31    0.79
   1   5   2   12.84    0.81
   1   5   2   13.26    0.87
  -2  -5  -2    4.66    0.36
  -2  -5  -2    4.15    0.34
  -2  -5  -2    4.73    0.57
  -2  -5  -2    4.41    0.47
   2   5   2    4.37    0.33
   2   5   2    4.45    0.52
   2   5   2    4.85    0.40
   2   5   2    3.91    0.44
  -3  -5  -2   59.92    3.00
  -3  -5  -2   51.25    3.17
  -3  -5  -2   55.51    3.10
  -3  -5  -2   56.70    3.04
   3   5   2   58.07    3.18
   3   5   2   52.24    3.05
   3   5   2   55.50    3.02
   3   5   2   56.11    3.09
  -4  -5  -2    0.76    0.21
  -4  -5  -2    0.29    0.14
  -4  -5  -2    0.95    0.42
  -4  -5  -2    0.76    0.15
   4   5   2    0.56    0.25
   4   5   2    0.48    0.24
   4   5   2    0.66    0.32
   4   5   2    0.39    0.23
   4   5   2    1.03    0.26
  -5  -5  -2   20.98    1.24
  -5  -5  -2   19.31    1.50
  -5  -5  -2   22.52    1.30
  -5  -5  -2   22.90    1.26
   5   5   2   18.69    1.34
   5   5   2   21.38    1.28
   5   5   2   20.77    1.32
   5   5   2   21.08    1.40
   5   5   2   23.48    1.31
  -6  -5  -2   14.96    1.21
  -6  -5  -2   13.66    0.93
  -6  -5  -2   15.73    0.96
  -6  -5  -2   15.01    0.99
   6   5   2   13.45    1.14
   6   5   2   15.14    1.05
   6   5   2   14.12    1.08
   6   5   2   14.68    0.96
   6   5   2   14.59    0.91
  -7  -5  -2   14.30    1.01
  -7  -5  -2   13.21    1.23
  -7  -5  -2   13.24    0.94
   7   5   2   14.22    0.89
   7   5   2   13.30    1.03
   7   5   2   12.34    0.81
   7   5   2   11.16    1.04
   7   5   2   12.84    1.23
  -8  -5  -2    1.35    0.74
  -8  -5  -2    1.99    0.42
   8   5   2    2.23    0.79
   8   5   2    2.11    0.31
   8   5   2    2.96    0.64
   8   5   2    3.39    0.42
  -9  -5  -2    1.13    0.90
  -9  -5  -2   -0.15    0.34
   9   5   2   -0.45    0.93
   9   5   2   -0.16    0.57
 -10  -5  -2    1.67    0.46
 -10  -5  -2    1.95    1.11
  10   5   2    0.99    1.28
  10   5   2    1.11    0.81
   7  -6  -2    0.22    0.74
  -7   6   2    1.22    1.32
  -7   6   2    0.27    0.53
   6  -6  -2    0.47    0.62
   6  -6  -2   -0.10    0.78
  -6   6   2    1.32    1.09
  -6   6   2   -0.22    0.43
   5  -6  -2    0.42    0.60
   5  -6  -2    0.75    0.50
  -5   6   2    1.16    0.81
  -5   6   2    0.03    0.37
  -5   6   2    0.94    0.25
   4  -6  -2   -0.06    0.39
   4  -6  -2    0.58    0.52
   4  -6  -2   -0.09    0.41
  -4   6   2   -0.07    0.46
  -4   6   2    0.14    0.46
  -4   6   2    0.45    0.70
  -4   6   2   -0.05    0.21
   3  -6  -2   16.25    1.04
   3  -6  -2   16.19    1.23
   3  -6  -2   15.82    1.03
  -3   6   2   13.55    0.93
  -3   6   2   14.71    1.05
  -3   6   2   12.75    1.11
  -3   6   2   14.22    1.27
   2  -6  -2    9.43    0.84
   2  -6  -2    7.70    0.67
   2  -6  -2    7.94    0.71
  -2   6   2    7.38    0.81
  -2   6   2    8.72    0.71
  -2   6   2    8.29    0.68
  -2   6   2    8.78    0.88
  -2   6   2    8.59    0.73
  -2   6   2    8.16    0.97
   1  -6  -2   11.13    0.89
   1  -6  -2   12.91    0.78
   1  -6  -2    9.78    0.93
   1  -6  -2   10.89    0.93
  -1   6   2   12.19    0.95
  -1   6   2   11.12    0.81
  -1   6   2   11.28    0.82
  -1   6   2   11.58    0.95
  -1   6   2   12.51    0.87
   0  -6  -2   27.01    1.77
   0  -6  -2   28.34    1.77
   0   6   2   27.94    1.72
   0   6   2   29.43    1.82
   0   6   2   29.78    1.66
   0   6   2   29.27    1.71
   0   6   2   29.16    1.67
  -1  -6  -2    3.78    0.43
  -1  -6  -2    4.44    0.58
  -1  -6  -2    3.10    0.49
   1   6   2    4.08    0.54
   1   6   2    4.05    0.38
   1   6   2    3.58    0.35
   1   6   2    3.15    0.40
   1   6   2    3.83    0.47
  -2  -6  -2   13.10    1.05
  -2  -6  -2   12.52    0.85
  -2  -6  -2   13.27    0.85
  -2  -6  -2   11.97    0.96
   2   6   2   15.00    0.82
   2   6   2   12.82    0.88
   2   6   2   15.29    0.95
   2   6   2   14.77    1.05
  -3  -6  -2   32.78    1.82
  -3  -6  -2   31.37    1.78
  -3  -6  -2   29.28    1.99
   3   6   2   31.04    1.84
   3   6   2   33.44    1.79
   3   6   2   33.55    2.00
   3   6   2   32.24    1.89
  -4  -6  -2    8.31    0.92
  -4  -6  -2    8.82    0.67
  -4  -6  -2   10.43    0.60
  -4  -6  -2    9.29    0.56
   4   6   2   11.23    0.75
   4   6   2    8.56    0.69
   4   6   2    9.16    0.75
   4   6   2    9.44    0.73
   4   6   2    9.55    0.90
  -5  -6  -2    9.99    0.76
  -5  -6  -2    9.76    0.64
  -5  -6  -2   10.98    0.65
  -5  -6  -2    9.88    1.01
   5   6   2   10.26    0.81
   5   6   2    9.69    0.81
   5   6   2   11.09    0.80
   5   6   2   10.00    0.94
   5   6   2    9.45    0.76
  -6  -6  -2    4.10    0.76
  -6  -6  -2    2.90    0.38
  -6  -6  -2    2.85    0.38
   6   6   2    3.12    0.43
   6   6   2    2.45    0.48
   6   6   2    2.62    0.39
   6   6   2    2.25    0.53
  -7  -6  -2    1.78    0.32
  -7  -6  -2    0.22    0.65
  -7  -6  -2    1.55    0.34
   7   6   2    1.78    0.59
   7   6   2    1.24    0.38
   7   6   2    1.62    0.48
   7   6   2    1.23    0.30
  -8  -6  -2    0.31    0.28
  -8  -6  -2   -0.26    0.44
  -8  -6  -2    0.12    0.81
   8   6   2    0.24    0.26
   8   6   2   -0.22    0.34
   8   6   2   -0.52    0.66
   8   6   2    0.78    0.52
  -9  -6  -2    0.12    0.34
  -9  -6  -2    0.46    0.92
   9   6   2   -0.67    0.64
   9   6   2    0.04    0.34
   9   6   2    0.82    0.82
 -10  -6  -2    1.42    1.20
 -10  -6  -2    2.68    0.50
  10   6   2    1.17    1.21
  10   6   2    4.23    0.90
   6  -7  -2    0.46    0.96
   6  -7  -2   -0.78    0.73
  -6   7   2   -0.64    1.10
  -6   7   2    0.11    0.49
   5  -7  -2    1.94    0.87
   5  -7  -2    1.68    0.64
  -5   7   2    0.93    0.96
  -5   7   2    1.53    0.51
  -5   7   2    1.89    0.34
   4  -7  -2    2.51    0.80
   4  -7  -2    3.11    0.60
  -4   7   2    2.97    0.53
  -4   7   2    2.64    0.36
  -4   7   2    1.01    0.81
  -4   7   2    3.43    0.90
   3  -7  -2    8.55    1.02
   3  -7  -2    9.01    0.76
  -3   7   2    7.35    0.66
  -3   7   2    9.00    1.12
  -3   7   2    9.14    0.76
  -3   7   2    6.88    0.87
   2  -7  -2   14.31    0.98
   2  -7  -2   13.03    1.18
   2  -7  -2   13.58    1.06
  -2   7   2   13.80    1.16
  -2   7   2   13.78    0.98
  -2   7   2   13.51    1.20
   1  -7  -2    3.62    0.41
   1  -7  -2    4.29    0.64
   1  -7  -2    3.92    0.58
  -1   7   2    2.98    0.51
  -1   7   2    3.74    0.65
  -1   7   2    3.39    0.46
  -1   7   2    3.46    0.67
  -1   7   2    3.39    0.57
   0  -7  -2   25.26    1.76
   0  -7  -2   24.96    1.70
   0  -7  -2   26.69    1.75
   0  -7  -2   28.48    1.56
   0   7   2   27.91    1.64
   0   7   2   28.27    1.79
   0   7   2   28.62    1.62
   0   7   2   29.77    1.69
   0   7   2   27.29    1.72
  -1  -7  -2    1.17    0.33
  -1  -7  -2    1.65    0.47
  -1  -7  -2    2.39    0.52
   1   7   2    1.62    0.55
   1   7   2    2.21    0.32
   1   7   2    2.47    0.34
   1   7   2    1.32    0.34
   1   7   2    2.30    0.43
  -2  -7  -2    6.84    0.62
  -2  -7  -2    6.49    0.75
  -2  -7  -2    7.90    0.58
  -2  -7  -2    7.21    0.85
   2   7   2    8.88    0.56
   2   7   2    9.00    0.93
   2   7   2    8.85    0.75
   2   7   2    7.31    0.64
  -3  -7  -2   12.97    0.86
  -3  -7  -2   13.55    0.89
  -3  -7  -2   13.15    1.16
   3   7   2   15.09    1.14
   3   7   2   13.88    1.01
   3   7   2   13.81    1.03
   3   7   2   13.50    0.84
   3   7   2   12.93    0.93
  -4  -7  -2    3.72    0.70
  -4  -7  -2    3.03    0.34
  -4  -7  -2    3.38    0.41
   4   7   2    4.30    0.51
   4   7   2    4.07    0.53
   4   7   2    3.17    0.52
   4   7   2    3.06    0.57
   4   7   2    3.03    0.39
  -5  -7  -2   29.87    2.08
  -5  -7  -2   32.89    1.73
  -5  -7  -2   30.05    1.68
   5   7   2   29.59    1.86
   5   7   2   33.12    1.91
   5   7   2   27.19    1.83
   5   7   2   33.28    1.88
  -6  -7  -2    1.02    0.24
  -6  -7  -2    2.03    0.74
  -6  -7  -2    1.68    0.24
   6   7   2    1.60    0.40
   6   7   2    2.21    0.47
   6   7   2    1.77    0.39
   6   7   2    0.84    0.45
  -7  -7  -2    4.03    0.45
  -7  -7  -2    2.84    0.38
  -7  -7  -2    3.57    0.90
   7   7   2    4.88    0.64
   7   7   2    3.56    0.64
   7   7   2    2.99    0.45
   7   7   2    1.89    0.61
  -8  -7  -2    0.35    0.26
  -8  -7  -2    0.48    0.37
  -8  -7  -2    0.41    0.84
   8   7   2   -0.25    0.45
   8   7   2    0.23    0.58
   8   7   2    1.30    0.72
   8   7   2    0.45    0.33
  -9  -7  -2    2.20    1.07
  -9  -7  -2    0.55    0.32
   9   7   2    0.15    0.69
   9   7   2    1.01    0.33
   9   7   2    0.59    0.84
 -10  -7  -2    2.16    1.26
 -10  -7  -2   -0.65    0.35
  10   7   2    0.35    1.11
  10   7   2   -0.02    0.83
   5  -8  -2    0.79    0.93
  -5   8   2   -0.88    0.43
  -5   8   2   -0.97    0.61
  -5   8   2    0.16    1.12
   4  -8  -2    1.83    0.81
  -4   8   2    1.11    0.92
  -4   8   2   -0.10    0.33
  -4   8   2    0.21    0.44
  -4   8   2    0.37    0.53
   3  -8  -2   -0.20    0.73
   3  -8  -2    0.39    0.44
  -3   8   2    0.40    0.75
  -3   8   2    0.38    0.75
  -3   8   2    0.07    0.35
  -3   8   2    0.73    0.46
   2  -8  -2    2.99    0.73
   2  -8  -2    2.59    0.48
   2  -8  -2    2.93    0.60
  -2   8   2    2.62    0.50
  -2   8   2    1.66    0.72
  -2   8   2    3.17    0.72
   1  -8  -2    2.13    0.37
   1  -8  -2    1.51    0.55
   1  -8  -2    2.29    0.62
  -1   8   2    2.53    0.56
  -1   8   2    1.03    0.75
  -1   8   2    1.52    0.43
  -1   8   2    0.72    0.67
   0  -8  -2   10.25    0.69
   0  -8  -2   10.43    1.03
   0  -8  -2    9.48    0.96
   0   8   2    7.16    1.08
   0   8   2   11.14    0.85
   0   8   2    9.92    0.83
   0   8   2    9.34    1.04
  -1  -8  -2    7.79    0.93
  -1  -8  -2    7.12    0.78
  -1  -8  -2    8.50    0.92
   1   8   2    7.44    0.73
   1   8   2    9.10    0.96
   1   8   2    9.69    0.70
  -2  -8  -2   25.11    1.69
  -2  -8  -2   28.72    1.92
  -2  -8  -2   27.32    1.83
   2   8   2   28.44    1.72
   2   8   2   30.19    1.61
  -3  -8  -2    0.54    0.58
  -3  -8  -2    1.08    0.30
   3   8   2    1.04    0.37
   3   8   2    0.81    0.47
   3   8   2    1.23    0.25
   3   8   2    1.40    0.45
  -4  -8  -2    4.03    0.45
  -4  -8  -2    3.74    0.80
   4   8   2    3.93    0.57
   4   8   2    3.92    0.47
   4   8   2    4.66    0.64
   4   8   2    4.74    0.59
  -5  -8  -2    0.18    0.21
  -5  -8  -2    0.46    0.13
  -5  -8  -2   -0.32    0.62
   5   8   2    0.36    0.39
   5   8   2   -0.23    0.33
   5   8   2    0.69    0.43
   5   8   2   -0.48    0.41
  -6  -8  -2    0.21    0.16
  -6  -8  -2    0.52    0.75
  -6  -8  -2    0.50    0.21
   6   8   2    0.01    0.41
   6   8   2    0.27    0.44
   6   8   2    0.04    0.51
   6   8   2    0.53    0.48
  -7  -8  -2    1.03    0.26
  -7  -8  -2    1.68    0.27
  -7  -8  -2    1.20    0.85
   7   8   2    1.09    0.54
   7   8   2    1.31    0.61
   7   8   2    0.95    0.58
   7   8   2    1.61    0.45
  -8  -8  -2    0.00    0.90
  -8  -8  -2   -0.15    0.26
   8   8   2    1.16    0.67
   8   8   2    0.85    0.71
   8   8   2    0.51    0.41
  -9  -8  -2    1.04    1.20
  -9  -8  -2    2.15    0.37
   9   8   2    1.11    0.89
   9   8   2    1.41    0.77
   9   8   2    1.86    0.43
 -10  -8  -2    0.18    0.34
 -10  -8  -2   -1.07    1.39
  10   8   2   -1.45    0.88
  10   8   2   -1.26    1.06
   4  -9  -2   -0.73    0.98
  -4   9   2    0.48    0.50
  -4   9   2    0.15    1.18
  -4   9   2    1.08    0.67
   3  -9  -2   -0.34    0.95
  -3   9   2    1.49    0.48
  -3   9   2    0.82    0.46
  -3   9   2    1.87    0.64
  -3   9   2    2.31    1.00
   2  -9  -2   -0.89    0.70
   2  -9  -2   -1.07    0.56
  -2   9   2    0.33    0.75
  -2   9   2   -0.43    0.46
   1  -9  -2    1.23    0.64
   1  -9  -2    0.37    0.47
   1  -9  -2    0.98    0.72
  -1   9   2    1.33    0.49
  -1   9   2    1.17    0.56
   0  -9  -2    0.35    0.61
   0  -9  -2   -0.59    0.54
   0   9   2    0.24    0.42
   0   9   2   -0.50    0.70
   0   9   2    0.51    0.45
  -1  -9  -2    0.91    0.47
  -1  -9  -2   -0.93    0.62
  -1  -9  -2   -0.41    0.54
   1   9   2   -0.02    0.33
   1   9   2    0.14    0.39
  -2  -9  -2    0.05    0.65
  -2  -9  -2    0.48    0.41
   2   9   2    0.56    0.51
   2   9   2    0.40    0.27
   2   9   2    0.13    0.39
  -3  -9  -2    6.61    0.95
  -3  -9  -2    4.46    0.64
   3   9   2    5.56    0.79
   3   9   2    5.79    0.69
   3   9   2    4.76    0.49
  -4  -9  -2    0.28    0.33
  -4  -9  -2   -0.69    0.66
   4   9   2    0.18    0.28
   4   9   2   -0.16    0.51
   4   9   2    0.12    0.41
  -5  -9  -2    1.00    0.83
  -5  -9  -2    0.71    0.30
   5   9   2    0.57    0.37
   5   9   2    0.53    0.47
   5   9   2    1.38    0.57
  -6  -9  -2    0.67    0.27
  -6  -9  -2   -0.20    0.79
   6   9   2    0.82    0.56
   6   9   2    0.48    0.45
   6   9   2   -0.01    0.49
  -7  -9  -2   -0.09    0.20
  -7  -9  -2    0.21    1.00
   7   9   2    0.71    0.65
   7   9   2    0.59    0.49
   7   9   2    0.04    0.55
  -8  -9  -2    5.49    1.26
  -8  -9  -2    4.42    0.45
   8   9   2    3.43    0.65
   8   9   2    4.14    0.84
   8   9   2    5.63    0.95
  -9  -9  -2    3.11    1.28
  -9  -9  -2    0.16    0.28
   9   9   2   -0.31    0.45
   9   9   2   -1.08    0.82
   9   9   2    0.39    1.28
 -10  -9  -2    1.04    1.44
  10   9   2   -1.24    0.97
  -3  10   2    0.05    0.53
  -3  10   2    0.16    1.13
  -3  10   2   -0.13    0.74
  -3  10   2    1.13    1.00
   2 -10  -2    0.74    0.73
  -2  10   2    0.71    0.67
  -2  10   2   -0.67    0.76
   1 -10  -2   -0.59    0.73
  -1  10   2    0.19    0.66
  -1  10   2   -0.87    0.55
   0 -10  -2   -0.80    0.65
   0  10   2   -0.28    0.50
   0  10   2   -0.52    0.54
   0  10   2   -0.05    0.75
  -1 -10  -2    1.11    0.83
   1  10   2    2.19    0.82
   1  10   2    2.56    0.47
   1  10   2    2.00    0.58
   1  10   2    2.67    0.80
  -2 -10  -2    0.09    0.73
  -2 -10  -2    1.09    0.51
   2  10   2    1.11    0.56
   2  10   2    1.28    0.35
   2  10   2    0.06    0.73
  -3 -10  -2    1.58    0.47
  -3 -10  -2    0.96    0.84
   3  10   2    1.31    0.55
   3  10   2    0.87    0.69
   3  10   2    1.24    0.32
  -4 -10  -2    1.61    0.89
  -4 -10  -2    0.01    0.42
   4  10   2    2.13    0.60
   4  10   2    1.07    0.67
   4  10   2    0.88    0.35
  -5 -10  -2    3.55    1.01
   5  10   2    2.21    0.65
   5  10   2    2.09    0.47
   5  10   2    2.19    0.78
  -6 -10  -2    3.12    1.06
   6  10   2    1.18    0.50
   6  10   2    0.67    0.63
   6  10   2    0.68    0.68
  -7 -10  -2    0.76    1.17
   7  10   2   -0.10    0.67
   7  10   2   -0.51    0.56
   7  10   2    0.64    0.66
  -8 -10  -2    1.23    1.22
   8  10   2    0.15    0.83
   8  10   2    1.20    0.66
  -9 -10  -2    1.91    1.48
   9  10   2   -0.25    0.58
   9  10   2   -0.10    0.88
  -2  11   2    0.47    0.76
  -2  11   2    1.12    0.99
  -2  11   2   -0.52    1.12
  -2  11   2   -0.88    0.66
   1 -11  -2    0.46    0.90
  -1  11   2    0.42    0.79
  -1  11   2   -0.55    0.71
  -1  11   2    0.97    1.12
   0 -11  -2   -0.59    0.91
   0  11   2    1.03    0.60
   0  11   2    0.90    0.68
   0  11   2    1.47    1.02
  -1 -11  -2    2.97    0.95
   1  11   2    0.98    0.64
   1  11   2   -0.49    0.84
   1  11   2    0.54    0.47
  -2 -11  -2    3.66    1.01
   2  11   2    2.90    0.94
   2  11   2    3.11    0.73
   2  11   2    4.56    0.64
  -3 -11  -2    1.00    0.95
   3  11   2    0.44    0.77
   3  11   2    0.77    0.36
   3  11   2    0.97    0.61
  -4 -11  -2    1.08    1.06
   4  11   2    0.07    0.58
   4  11   2    1.70    0.78
   4  11   2    0.50    0.37
  -5 -11  -2    0.98    1.08
   5  11   2    0.78    0.70
   5  11   2    0.47    0.84
  -6 -11  -2   -0.87    1.10
   6  11   2   -0.72    0.71
   6  11   2    0.08    0.71
  -7 -11  -2    2.21    1.38
   7  11   2   -0.09    0.84
   7  11   2   -0.08    0.77
  -8 -11  -2   -1.98    1.40
   8  11   2   -0.08    0.79
   8  11   2   -0.43    0.86
   0 -12  -2    1.34    1.05
   0  12   2    1.29    1.20
   0  12   2    1.11    0.82
   0  12   2    1.31    0.69
  -1 -12  -2   -0.70    1.03
   1  12   2   -0.60    0.52
   1  12   2   -0.65    0.75
   1  12   2    0.89    1.01
  -2 -12  -2    1.13    1.21
   2  12   2   -0.56    0.96
   2  12   2   -0.08    0.73
  -3 -12  -2   -0.31    1.15
   3  12   2    1.63    1.03
   3  12   2    1.50    0.75
  -4 -12  -2    4.81    1.37
   4  12   2    3.44    0.89
   4  12   2    4.72    1.14
  -5 -12  -2    2.95    1.29
   5  12   2    2.08    0.85
   5  12   2    1.02    0.95
  -6 -12  -2   -1.62    1.22
   6  12   2   -0.98    0.87
   6  12   2   -0.08    0.92
  -7 -12  -2    1.37    1.38
   7  12   2    2.42    1.06
   7  12   2    2.62    1.07
   6  12  -3    1.28    0.99
   6  12  -3    1.80    0.88
  -6 -12   3    0.49    1.22
   5  12  -3    2.83    0.94
   5  12  -3    0.86    0.90
  -5 -12   3    2.03    1.28
   4  12  -3    2.29    0.90
   4  12  -3    1.30    0.87
  -4 -12   3    3.63    1.20
   3  12  -3   -0.28    0.78
   3  12  -3    0.41    0.87
  -3 -12   3    0.01    1.03
   2  12  -3   -0.14    0.76
   2  12  -3    1.24    0.92
  -2 -12   3    0.65    1.16
   1  12  -3    1.12    0.91
   1  12  -3    2.11    1.00
  -1 -12   3   -0.22    1.09
   8  11  -3   -1.41    0.82
   8  11  -3    1.89    1.00
  -8 -11   3    0.83    1.29
  -8 -11   3    1.82    0.37
   7  11  -3    0.45    0.77
   7  11  -3   -0.31    0.87
  -7 -11   3    1.94    1.21
  -7 -11   3    0.24    0.31
   6  11  -3    1.53    0.93
   6  11  -3    2.62    0.81
  -6 -11   3    1.13    1.17
  -6 -11   3    2.06    0.35
   5  11  -3    0.40    0.73
   5  11  -3    0.32    0.72
  -5 -11   3    2.45    1.10
   4  11  -3   -0.52    0.68
   4  11  -3    0.76    0.71
  -4 -11   3    0.46    0.96
   3  11  -3    0.96    0.73
   3  11  -3    0.43    0.69
  -3 -11   3    0.71    0.91
   2  11  -3    1.81    0.90
   2  11  -3    1.11    0.64
  -2 -11   3    1.27    0.93
   1  11  -3   -0.42    0.61
   1  11  -3    1.56    0.86
  -1 -11   3    0.33    0.52
  -1 -11   3   -0.35    0.89
   0  11  -3    0.00    0.87
   0  11  -3   -0.49    0.61
   0 -11   3    1.99    0.64
   0 -11   3   -0.55    0.92
  -1  11  -3    1.06    0.79
  -1  11  -3   -0.29    0.68
  -1  11  -3   -0.84    0.95
   1 -11   3    0.28    0.69
   9  10  -3    1.24    1.04
   9  10  -3   -0.40    0.76
  -9 -10   3   -1.54    1.29
  -9 -10   3   -0.02    0.33
   8  10  -3    5.96    0.95
   8  10  -3    5.15    1.08
  -8 -10   3    7.10    0.58
  -8 -10   3    4.99    1.30
   7  10  -3    1.45    0.73
   7  10  -3   -0.09    0.78
  -7 -10   3    1.32    0.30
  -7 -10   3    1.14    1.03
   6  10  -3   -0.02    0.67
   6  10  -3    1.05    0.64
  -6 -10   3    0.70    0.97
  -6 -10   3    0.02    0.26
   5  10  -3    1.25    0.66
   5  10  -3   -0.27    0.60
  -5 -10   3   -0.45    0.86
  -5 -10   3    0.31    0.24
   4  10  -3    2.52    0.70
   4  10  -3    3.97    0.70
  -4 -10   3    4.14    0.44
  -4 -10   3    2.87    0.92
   3  10  -3    4.57    0.79
   3  10  -3    3.32    0.70
  -3 -10   3    4.07    0.93
  -3 -10   3    3.41    0.43
   2  10  -3    5.62    0.38
   2  10  -3    5.64    0.88
   2  10  -3    7.16    0.90
  -2 -10   3    3.10    0.94
  -2 -10   3    6.93    0.65
   1  10  -3   -0.20    0.53
   1  10  -3    1.52    0.72
   1  10  -3    0.42    0.33
  -1 -10   3    0.06    0.42
  -1 -10   3    1.13    0.76
   0  10  -3    0.47    0.53
   0  10  -3   -0.21    0.51
   0  10  -3   -0.46    0.64
   0 -10   3   -0.44    0.76
   0 -10   3   -0.62    0.48
  -1  10  -3    0.81    0.70
  -1  10  -3    0.45    0.77
  -1  10  -3    0.33    0.59
  -1  10  -3    1.04    0.62
   1 -10   3    0.28    0.56
  -2  10  -3   -0.99    0.86
  -2  10  -3   -0.23    0.58
  -2  10  -3   -0.17    0.62
  -2  10  -3    0.29    0.87
   2 -10   3   -0.60    0.65
  -3  10  -3    0.63    1.06
  -3  10  -3    0.13    0.62
  -3  10  -3    0.77    0.99
  -3  10  -3    0.56    0.68
   3 -10   3    1.52    0.71
   9   9  -3    1.87    0.97
   9   9  -3    1.11    0.70
  -9  -9   3   -0.23    1.17
  -9  -9   3    0.47    0.29
   8   9  -3    1.16    0.57
   8   9  -3    1.14    0.81
  -8  -9   3    0.15    1.06
  -8  -9   3    1.30    0.30
   7   9  -3    0.82    0.64
   7   9  -3   -0.11    0.52
  -7  -9   3   -0.14    0.24
  -7  -9   3   -0.71    0.83
   6   9  -3    1.22    0.53
   6   9  -3   -0.43    0.56
  -6  -9   3    0.17    0.22
  -6  -9   3   -1.33    0.71
   5   9  -3    1.50    0.56
   5   9  -3    1.19    0.55
  -5  -9   3    0.56    0.77
  -5  -9   3    1.43    0.25
   4   9  -3    0.27    0.49
   4   9  -3   -0.18    0.47
  -4  -9   3   -0.06    0.65
  -4  -9   3    0.52    0.21
   3   9  -3   13.39    1.14
   3   9  -3   12.85    1.05
  -3  -9   3   12.23    1.38
  -3  -9   3   12.98    0.83
   2   9  -3    6.42    0.83
   2   9  -3    8.12    0.76
   2   9  -3    6.57    0.41
   2   9  -3    6.80    0.47
  -2  -9   3    7.07    0.97
  -2  -9   3    5.84    0.59
   1   9  -3    0.68    0.35
   1   9  -3    1.75    0.51
   1   9  -3    1.37    0.60
   1   9  -3    1.36    0.34
  -1  -9   3    2.54    0.70
  -1  -9   3    1.54    0.37
   0   9  -3    0.09    0.46
   0   9  -3    0.11    0.43
   0   9  -3    0.45    0.46
   0   9  -3   -0.48    0.52
   0  -9   3    0.97    0.40
   0  -9   3    0.27    0.67
  -1   9  -3    0.45    0.58
  -1   9  -3   -0.34    0.50
  -1   9  -3    0.80    0.68
  -1   9  -3   -0.41    0.57
  -1   9  -3    0.13    0.46
   1  -9   3    0.29    0.47
  -2   9  -3    3.41    0.87
  -2   9  -3    2.67    0.63
  -2   9  -3    1.48    0.82
  -2   9  -3    2.27    0.55
   2  -9   3    3.25    0.64
  -3   9  -3    0.78    0.54
  -3   9  -3    1.18    0.59
  -3   9  -3    0.02    0.94
  -3   9  -3    0.82    0.82
   3  -9   3    1.27    0.65
  -4   9  -3    1.84    1.15
  -4   9  -3    0.87    0.57
  -4   9  -3    0.90    0.66
  -4   9  -3   -0.44    0.93
   4  -9   3    1.77    0.68
  10   8  -3    1.89    1.07
 -10  -8   3    0.85    1.20
 -10  -8   3    0.96    0.33
   9   8  -3    0.32    0.61
   9   8  -3    0.03    0.88
  -9  -8   3   -0.15    0.26
  -9  -8   3    0.14    1.03
   8   8  -3    2.03    0.82
   8   8  -3    1.83    0.55
  -8  -8   3    2.28    0.32
  -8  -8   3    2.43    1.00
   7   8  -3    3.38    0.74
   7   8  -3    3.28    0.58
  -7  -8   3    2.77    0.34
  -7  -8   3    2.98    0.86
   6   8  -3    3.00    0.55
   6   8  -3    2.92    0.66
  -6  -8   3    2.13    0.29
  -6  -8   3    1.78    0.76
   5   8  -3    0.54    0.42
   5   8  -3    0.05    0.44
  -5  -8   3   -0.30    0.66
  -5  -8   3    0.39    0.19
   4   8  -3   -0.32    0.38
   4   8  -3    0.17    0.39
  -4  -8   3    0.43    0.18
  -4  -8   3   -0.07    0.61
   3   8  -3    6.32    0.76
   3   8  -3    6.21    0.69
  -3  -8   3    6.99    0.91
  -3  -8   3    6.28    0.47
   2   8  -3    0.41    0.36
   2   8  -3    1.63    0.48
   2   8  -3    0.51    0.08
   2   8  -3    0.33    0.14
  -2  -8   3   -0.02    0.21
  -2  -8   3    0.14    0.48
   1   8  -3    1.06    0.35
   1   8  -3    1.07    0.31
   1   8  -3    1.22    0.31
   1   8  -3    1.42    0.49
  -1  -8   3    1.02    0.27
  -1  -8   3    0.46    0.28
  -1  -8   3    1.30    0.55
   0   8  -3    4.54    0.64
   0   8  -3    6.54    0.67
   0   8  -3    7.55    0.84
   0   8  -3    6.60    0.72
   0  -8   3    6.63    0.87
   0  -8   3    5.59    0.60
  -1   8  -3    1.62    0.58
  -1   8  -3    2.52    0.43
  -1   8  -3    2.30    0.65
  -1   8  -3    1.60    0.57
  -1   8  -3    2.03    0.52
   1  -8   3    2.10    0.42
  -2   8  -3    3.96    0.57
  -2   8  -3    2.69    0.55
  -2   8  -3    3.52    0.72
  -2   8  -3    3.17    0.75
   2  -8   3    3.33    0.58
  -3   8  -3    2.16    0.50
  -3   8  -3    1.78    0.92
  -3   8  -3    2.09    0.75
  -3   8  -3    2.30    0.52
   3  -8   3    1.45    0.57
  -4   8  -3    2.75    0.63
  -4   8  -3    5.08    0.83
  -4   8  -3    2.96    0.57
  -4   8  -3    2.85    1.04
   4  -8   3    3.67    0.68
  -5   8  -3    0.26    0.86
  -5   8  -3    1.19    0.63
  -5   8  -3    1.49    0.59
  -5   8  -3    0.24    1.29
   5  -8   3    0.16    0.68
  10   7  -3    0.67    0.90
 -10  -7   3   -0.04    0.31
 -10  -7   3    0.50    1.06
   9   7  -3    0.58    0.77
   9   7  -3    0.47    0.59
  -9  -7   3    1.61    0.94
  -9  -7   3   -0.27    0.27
  -9  -7   3   -0.60    0.64
   8   7  -3   11.11    1.23
   8   7  -3   10.86    0.94
  -8  -7   3   12.55    1.45
  -8  -7   3   10.52    0.78
  -8  -7   3   11.29    0.97
   7   7  -3    0.83    0.56
   7   7  -3    0.93    0.42
  -7  -7   3    1.22    0.35
  -7  -7   3    1.08    0.70
  -7  -7   3    1.04    0.26
  -7  -7   3    1.17    0.21
   6   7  -3   10.02    0.83
   6   7  -3    8.63    0.95
  -6  -7   3    9.40    0.57
  -6  -7   3   11.17    0.56
  -6  -7   3   10.39    0.66
  -6  -7   3    7.74    0.95
  -6  -7   3   11.10    1.14
   5   7  -3    0.99    0.37
   5   7  -3    1.77    0.50
  -5  -7   3    1.27    0.22
  -5  -7   3    1.44    0.61
   4   7  -3    0.76    0.36
   4   7  -3    1.61    0.44
   4   7  -3    1.08    0.39
   4   7  -3    0.72    0.61
  -4  -7   3    1.05    0.19
  -4  -7   3    0.80    0.56
  -4  -7   3    0.97    0.30
   3   7  -3    2.20    0.42
   3   7  -3    2.71    0.46
   3   7  -3    2.00    0.42
   3   7  -3    0.65    0.53
  -3  -7   3    1.93    0.23
  -3  -7   3    1.62    0.56
  -3  -7   3    1.76    0.31
   2   7  -3    2.94    0.61
   2   7  -3    3.62    0.23
   2   7  -3    3.52    0.46
   2   7  -3    3.62    0.21
   2   7  -3    3.46    0.53
   2   7  -3    4.32    0.57
  -2  -7   3    3.72    0.62
  -2  -7   3    4.07    0.33
  -2  -7   3    2.87    0.39
   1   7  -3   -0.31    0.33
   1   7  -3   -0.30    0.20
   1   7  -3    0.41    0.39
   1   7  -3    0.38    0.25
   1   7  -3    0.15    0.25
   1   7  -3   -0.89    0.44
  -1  -7   3    0.02    0.19
  -1  -7   3    0.23    0.39
  -1  -7   3   -0.12    0.19
   0   7  -3    3.61    0.50
   0   7  -3    4.63    0.50
   0   7  -3    3.16    0.55
   0   7  -3    3.52    0.41
   0   7  -3    3.74    0.51
   0   7  -3    3.65    0.56
   0   7  -3    4.12    0.70
   0  -7   3    3.53    0.45
   0  -7   3    5.27    0.70
  -1   7  -3    8.02    0.85
  -1   7  -3    9.61    0.88
  -1   7  -3    8.61    0.86
  -1   7  -3    9.04    0.71
  -1   7  -3    8.00    0.92
  -1   7  -3    9.16    0.77
  -1   7  -3    9.67    0.74
   1  -7   3   10.09    0.73
  -2   7  -3    0.47    0.59
  -2   7  -3    0.02    0.53
  -2   7  -3    0.65    0.37
  -2   7  -3    0.69    0.32
  -2   7  -3    0.03    0.33
  -2   7  -3    1.09    0.55
  -2   7  -3    0.08    0.45
   2  -7   3    0.89    0.38
  -3   7  -3    0.85    0.38
  -3   7  -3    1.17    0.58
  -3   7  -3    0.90    0.69
  -3   7  -3    1.30    0.40
   3  -7   3    0.98    0.46
  -4   7  -3    0.60    0.84
  -4   7  -3    0.80    0.40
  -4   7  -3    0.36    0.39
  -4   7  -3   -0.58    0.60
   4  -7   3    1.07    0.49
  -5   7  -3    1.27    1.02
  -5   7  -3    2.56    0.56
  -5   7  -3    3.43    0.79
  -5   7  -3    2.68    0.55
   5  -7   3    2.12    0.61
  -6   7  -3    0.08    0.58
  -6   7  -3   -0.45    0.56
  -6   7  -3   -0.54    1.29
   6  -7   3    0.31    0.64
  10   6  -3    1.40    0.93
 -10  -6   3    0.59    0.85
 -10  -6   3    0.11    0.36
 -10  -6   3    0.77    0.91
   9   6  -3    2.68    0.61
   9   6  -3    2.92    0.79
  -9  -6   3    2.04    0.39
  -9  -6   3    3.41    0.87
  -9  -6   3    1.83    0.75
   8   6  -3    2.23    0.50
   8   6  -3    1.78    0.66
  -8  -6   3    3.06    0.59
  -8  -6   3    1.45    0.31
  -8  -6   3    2.52    0.80
  -8  -6   3    1.69    0.59
  -8  -6   3    1.86    0.48
   7   6  -3    3.01    0.80
   7   6  -3    4.47    0.59
   7   6  -3    6.76    0.85
  -7  -6   3    5.96    0.82
  -7  -6   3    6.26    0.49
  -7  -6   3    5.59    0.88
  -7  -6   3    5.06    0.70
  -7  -6   3    5.21    0.54
   6   6  -3    3.36    0.62
   6   6  -3    3.59    0.58
   6   6  -3    3.71    0.49
  -6  -6   3    2.71    0.41
  -6  -6   3    3.23    0.34
  -6  -6   3    3.55    0.55
  -6  -6   3    4.19    0.72
  -6  -6   3    2.94    0.37
   5   6  -3    4.86    0.52
   5   6  -3    3.84    0.57
   5   6  -3    4.18    0.67
  -5  -6   3    4.02    0.29
  -5  -6   3    5.02    0.36
  -5  -6   3    4.79    0.27
  -5  -6   3    4.58    0.51
  -5  -6   3    4.37    0.58
  -5  -6   3    5.56    0.74
   4   6  -3   37.43    2.40
   4   6  -3   38.07    2.23
   4   6  -3   38.22    2.26
  -4  -6   3   39.97    2.13
  -4  -6   3   37.97    2.38
  -4  -6   3   40.39    2.31
  -4  -6   3   40.69    2.23
   3   6  -3    0.51    0.29
   3   6  -3    0.35    0.45
   3   6  -3    0.63    0.24
  -3  -6   3    0.20    0.40
  -3  -6   3    0.56    0.14
  -3  -6   3    0.51    0.31
  -3  -6   3    0.75    0.22
   2   6  -3    2.34    0.35
   2   6  -3    2.29    0.39
   2   6  -3    2.40    0.40
   2   6  -3    1.60    0.46
  -2  -6   3    2.25    0.22
  -2  -6   3    2.32    0.48
  -2  -6   3    2.33    0.30
   1   6  -3    4.22    0.36
   1   6  -3    3.92    0.50
   1   6  -3    3.72    0.36
   1   6  -3    3.61    0.43
   1   6  -3    3.94    0.60
   1   6  -3    4.00    0.47
  -1  -6   3    3.83    0.37
  -1  -6   3    4.99    0.36
  -1  -6   3    4.46    0.60
   0   6  -3   13.29    1.02
   0   6  -3   14.49    1.14
   0   6  -3   13.61    0.99
   0   6  -3   16.72    1.08
   0   6  -3   15.21    0.96
   0   6  -3   16.57    1.07
   0   6  -3   14.00    0.92
   0  -6   3   16.48    0.95
   0  -6   3   16.80    1.11
  -1   6  -3   21.57    1.24
  -1   6  -3   17.45    1.34
  -1   6  -3   21.12    1.35
  -1   6  -3   21.28    1.23
  -1   6  -3   18.46    1.32
  -1   6  -3   20.45    1.45
  -1   6  -3   18.90    1.26
  -1   6  -3   18.38    1.37
   1  -6   3   24.92    1.40
   1  -6   3   22.44    1.27
  -2   6  -3    3.29    0.51
  -2   6  -3    3.77    0.45
  -2   6  -3    2.94    0.62
  -2   6  -3    2.19    0.37
  -2   6  -3    2.29    0.51
  -2   6  -3    2.92    0.55
  -2   6  -3    2.73    0.49
  -2   6  -3    3.08    0.40
   2  -6   3    2.36    0.43
  -3   6  -3    2.18    0.49
  -3   6  -3    1.53    0.48
  -3   6  -3    1.84    0.62
  -3   6  -3    2.02    0.36
  -3   6  -3    1.88    0.53
  -3   6  -3    2.23    0.38
  -3   6  -3    2.37    0.53
  -3   6  -3    1.92    0.67
   3  -6   3    2.51    0.47
  -4   6  -3    1.14    0.74
  -4   6  -3    0.65    0.31
  -4   6  -3    0.19    0.32
  -4   6  -3    0.08    0.42
  -4   6  -3    0.66    0.52
   4  -6   3   -0.69    0.38
  -5   6  -3    2.41    0.61
  -5   6  -3    1.14    0.45
  -5   6  -3    1.86    1.00
  -5   6  -3    1.27    0.41
  -5   6  -3    0.91    0.49
   5  -6   3    1.45    0.54
  -6   6  -3    1.31    0.52
  -6   6  -3    1.08    1.16
  -6   6  -3   -0.63    0.59
   6  -6   3    0.35    0.55
   6  -6   3   -0.53    0.53
  -7   6  -3    3.40    1.40
   7  -6   3    3.54    0.78
   7  -6   3    5.67    0.98
  10   5  -3    2.00    0.89
 -10  -5   3    0.16    0.79
 -10  -5   3   -0.82    0.35
 -10  -5   3    0.28    0.98
   9   5  -3    4.16    0.83
   9   5  -3    4.14    0.62
  -9  -5   3    2.94    0.86
  -9  -5   3    3.23    0.50
  -9  -5   3    4.08    0.86
   8   5  -3    1.98    0.54
   8   5  -3    1.34    0.55
   8   5  -3    0.36    0.42
  -8  -5   3    1.15    0.52
  -8  -5   3   -0.19    0.46
  -8  -5   3    0.32    0.58
  -8  -5   3    0.55    0.29
  -8  -5   3    0.35    0.63
   7   5  -3    2.95    0.60
   7   5  -3    5.31    0.72
   7   5  -3    4.38    0.58
  -7  -5   3    3.01    0.41
  -7  -5   3    3.78    0.54
  -7  -5   3    2.96    0.57
  -7  -5   3    3.85    0.53
  -7  -5   3    4.00    0.72
   6   5  -3    1.27    0.44
   6   5  -3    0.96    0.33
   6   5  -3    1.57    0.47
  -6  -5   3    1.74    0.27
  -6  -5   3    1.92    0.40
  -6  -5   3    0.70    0.30
  -6  -5   3    0.91    0.37
  -6  -5   3    1.89    0.56
   5   5  -3   45.82    2.73
   5   5  -3   47.52    2.61
   5   5  -3   45.84    2.67
  -5  -5   3   48.05    2.65
  -5  -5   3   46.23    2.75
  -5  -5   3   46.44    2.56
  -5  -5   3   48.01    2.64
  -5  -5   3   45.10    2.54
   4   5  -3    3.85    0.55
   4   5  -3    3.92    0.52
   4   5  -3    3.57    0.42
  -4  -5   3    3.70    0.24
  -4  -5   3    4.36    0.41
  -4  -5   3    3.54    0.45
  -4  -5   3    3.91    0.23
  -4  -5   3    3.93    0.31
  -4  -5   3    3.73    0.56
   3   5  -3    2.90    0.39
   3   5  -3    2.72    0.36
   3   5  -3    2.09    0.44
  -3  -5   3    3.00    0.25
  -3  -5   3    3.17    0.33
  -3  -5   3    2.78    0.51
  -3  -5   3    3.03    0.41
   2   5  -3   34.93    2.13
   2   5  -3   34.90    2.00
   2   5  -3   36.40    2.04
  -2  -5   3   36.43    2.07
  -2  -5   3   35.59    1.93
  -2  -5   3   34.21    2.10
  -2  -5   3   36.06    1.98
   1   5  -3   11.43    0.73
   1   5  -3   13.61    0.85
   1   5  -3   11.26    0.92
   1   5  -3   12.53    0.79
   1   5  -3   11.38    0.72
  -1  -5   3   12.86    0.76
  -1  -5   3   13.26    0.73
  -1  -5   3   13.82    0.92
   0   5  -3    3.95    0.53
   0   5  -3    4.65    0.38
   0   5  -3    4.44    0.50
   0   5  -3    4.00    0.48
   0   5  -3    4.50    0.49
   0   5  -3    3.79    0.42
   0  -5   3    4.78    0.37
   0  -5   3    4.79    0.34
   0  -5   3    5.43    0.54
  -1   5  -3    9.70    0.72
  -1   5  -3   10.33    0.83
  -1   5  -3   10.31    0.69
  -1   5  -3   10.36    0.78
  -1   5  -3    9.93    0.78
  -1   5  -3   11.03    0.68
  -1   5  -3    9.77    0.80
   1  -5   3   11.95    0.73
   1  -5   3   11.04    0.87
  -2   5  -3   20.17    1.14
  -2   5  -3   16.19    1.25
  -2   5  -3   19.42    1.21
  -2   5  -3   17.50    1.21
  -2   5  -3   17.30    1.24
  -2   5  -3   19.57    1.15
  -2   5  -3   19.27    1.10
   2  -5   3   17.00    1.33
   2  -5   3   18.40    1.18
  -3   5  -3   42.62    2.49
  -3   5  -3   42.83    2.50
  -3   5  -3   47.47    2.43
  -3   5  -3   39.89    2.55
  -3   5  -3   41.73    2.65
  -3   5  -3   44.25    2.42
  -3   5  -3   43.32    2.52
   3  -5   3   46.46    2.54
   3  -5   3   42.29    2.75
  -4   5  -3   15.90    1.01
  -4   5  -3   11.56    1.41
  -4   5  -3   15.58    1.14
  -4   5  -3   16.28    1.07
  -4   5  -3   16.78    1.11
  -4   5  -3   14.65    1.19
   4  -5   3   16.29    1.03
   4  -5   3   15.21    1.13
  -5   5  -3    0.33    0.35
  -5   5  -3    1.05    0.37
  -5   5  -3    0.24    0.45
  -5   5  -3    0.19    0.55
  -5   5  -3    0.03    0.73
   5  -5   3    0.25    0.42
   5  -5   3    0.88    0.39
  -6   5  -3    1.40    0.53
  -6   5  -3    2.58    0.51
  -6   5  -3    1.82    1.01
   6  -5   3    1.54    0.57
   6  -5   3    2.94    0.56
  -7   5  -3    2.91    0.67
  -7   5  -3    0.17    1.21
   7  -5   3    2.61    0.67
   7  -5   3    0.84    0.56
  10   4  -3    0.13    0.90
 -10  -4   3   -0.05    1.04
 -10  -4   3    0.18    0.40
   9   4  -3    1.08    0.69
   9   4  -3   -0.17    0.43
  -9  -4   3   -0.21    0.34
  -9  -4   3    0.33    0.63
  -9  -4   3   -0.74    0.76
   8   4  -3    5.53    0.80
   8   4  -3    6.00    0.66
   8   4  -3    4.33    0.59
  -8  -4   3    4.26    0.56
  -8  -4   3    5.84    0.65
  -8  -4   3    6.04    0.88
  -8  -4   3    4.44    0.74
  -8  -4   3    4.35    0.83
   7   4  -3   50.94    2.92
   7   4  -3   52.15    2.98
   7   4  -3   53.15    2.88
  -7  -4   3   53.93    2.88
  -7  -4   3   51.08    2.97
  -7  -4   3   49.98    3.00
  -7  -4   3   52.54    2.89
  -7  -4   3   44.42    2.98
   6   4  -3    0.55    0.38
   6   4  -3    0.42    0.27
   6   4  -3    1.60    0.38
  -6  -4   3    0.30    0.23
  -6  -4   3   -0.29    0.32
  -6  -4   3    0.23    0.32
  -6  -4   3    0.56    0.27
  -6  -4   3    0.70    0.45
  -6  -4   3    0.05    0.35
   5   4  -3   31.05    1.84
   5   4  -3   29.94    1.73
   5   4  -3   29.90    1.82
  -5  -4   3   33.54    1.81
  -5  -4   3   31.56    1.76
  -5  -4   3   27.77    1.74
  -5  -4   3   30.32    1.71
  -5  -4   3   31.52    1.87
  -5  -4   3   26.78    1.75
   4   4  -3    0.16    0.23
   4   4  -3   -0.15    0.16
   4   4  -3   -0.16    0.29
  -4  -4   3    0.28    0.29
  -4  -4   3   -0.06    0.13
  -4  -4   3   -0.08    0.12
  -4  -4   3    0.26    0.14
  -4  -4   3    0.27    0.20
  -4  -4   3   -0.08    0.18
   3   4  -3   10.65    0.75
   3   4  -3   10.85    0.73
   3   4  -3   10.69    0.83
  -3  -4   3   11.35    0.77
  -3  -4   3   11.85    0.66
  -3  -4   3   10.48    0.61
  -3  -4   3   12.09    0.74
  -3  -4   3   11.52    0.84
  -3  -4   3   11.64    0.60
   2   4  -3   75.33    4.21
   2   4  -3   77.43    4.12
   2   4  -3   73.90    4.13
  -2  -4   3   78.92    4.16
  -2  -4   3   74.32    4.05
  -2  -4   3   77.52    4.10
  -2  -4   3   76.94    4.20
   1   4  -3   19.77    1.16
   1   4  -3   19.81    1.10
   1   4  -3   19.61    1.26
   1   4  -3   20.95    1.21
  -1  -4   3   20.90    1.25
  -1  -4   3   20.30    1.12
  -1  -4   3   19.68    1.22
  -1  -4   3   20.40    1.14
   0   4  -3    0.24    0.15
   0   4  -3    0.19    0.13
   0   4  -3    0.39    0.20
   0   4  -3    0.53    0.24
   0  -4   3    0.12    0.10
   0  -4   3    0.10    0.21
   0  -4   3    0.16    0.18
   0  -4   3   -0.03    0.23
   0  -4   3    0.14    0.11
  -1   4  -3    9.68    0.66
  -1   4  -3    9.12    0.67
  -1   4  -3    8.77    0.69
  -1   4  -3    8.71    0.66
  -1   4  -3    9.15    0.57
  -1   4  -3    8.20    0.61
  -1   4  -3    9.01    0.57
   1  -4   3    8.59    0.74
   1  -4   3    9.48    0.61
  -2   4  -3   28.98    1.80
  -2   4  -3   28.89    1.70
  -2   4  -3   30.22    1.65
  -2   4  -3   29.40    1.62
  -2   4  -3   27.82    1.72
  -2   4  -3   29.81    1.66
  -2   4  -3   30.62    1.72
   2  -4   3   27.73    1.84
   2  -4   3   28.83    1.70
  -3   4  -3    0.28    0.28
  -3   4  -3   -0.05    0.27
  -3   4  -3    0.18    0.19
  -3   4  -3    0.29    0.24
  -3   4  -3   -0.24    0.39
  -3   4  -3    0.24    0.24
   3  -4   3    0.20    0.19
   3  -4   3   -0.28    0.26
   3  -4   3    0.19    0.43
  -4   4  -3   10.44    0.79
  -4   4  -3   11.00    1.05
  -4   4  -3   10.62    0.72
  -4   4  -3   10.69    0.76
  -4   4  -3   10.00    0.84
  -4   4  -3    9.96    0.80
   4  -4   3   10.33    0.74
   4  -4   3    9.80    1.14
   4  -4   3   10.64    0.86
  -5   4  -3    2.32    0.50
  -5   4  -3    2.57    0.45
  -5   4  -3    2.69    0.41
  -5   4  -3    2.43    0.43
  -5   4  -3    2.48    0.37
   5  -4   3    2.11    0.41
   5  -4   3    1.73    0.46
   5  -4   3    2.39    0.84
  -6   4  -3    0.65    0.83
  -6   4  -3    1.02    0.42
  -6   4  -3    0.79    0.52
  -6   4  -3    0.25    0.29
  -6   4  -3    0.61    0.37
   6  -4   3   -0.24    0.40
   6  -4   3    0.71    0.41
   6  -4   3    1.70    1.03
  -7   4  -3   -0.53    1.03
  -7   4  -3    0.15    0.50
   7  -4   3    1.28    0.51
   7  -4   3    0.17    0.51
  -8   4  -3    1.08    1.37
   8  -4   3    1.53    0.66
   8  -4   3    1.41    0.69
  10   3  -3    0.91    0.87
 -10  -3   3    1.68    1.13
 -10  -3   3    0.64    0.43
   9   3  -3    0.24    0.40
   9   3  -3    0.85    0.72
  -9  -3   3   -0.55    0.83
  -9  -3   3    0.36    0.35
  -9  -3   3    0.18    0.53
   8   3  -3   15.02    0.91
   8   3  -3   13.48    1.18
   8   3  -3   14.17    0.99
  -8  -3   3   11.36    0.94
  -8  -3   3   12.32    0.98
  -8  -3   3   11.36    1.34
  -8  -3   3   13.49    1.13
   7   3  -3    3.00    0.57
   7   3  -3    3.05    0.44
   7   3  -3    3.05    0.42
  -7  -3   3    2.43    0.41
  -7  -3   3    3.16    0.54
  -7  -3   3    2.82    0.40
  -7  -3   3    2.39    0.61
  -7  -3   3    3.18    0.67
   6   3  -3    7.60    0.65
   6   3  -3    7.71    0.71
   6   3  -3    6.21    0.61
  -6  -3   3    8.69    0.78
  -6  -3   3    7.29    0.57
  -6  -3   3    7.62    0.60
  -6  -3   3    7.32    0.79
  -6  -3   3    6.23    0.65
  -6  -3   3    8.55    0.76
   5   3  -3   24.68    1.46
   5   3  -3   24.38    1.51
   5   3  -3   27.02    1.55
  -5  -3   3   24.99    1.46
  -5  -3   3   27.31    1.53
  -5  -3   3   24.02    1.53
  -5  -3   3   25.29    1.55
  -5  -3   3   23.50    1.54
  -5  -3   3   25.78    1.47
   4   3  -3    1.67    0.33
   4   3  -3    2.67    0.35
   4   3  -3    1.72    0.26
  -4  -3   3    2.04    0.26
  -4  -3   3    2.39    0.39
  -4  -3   3    2.10    0.30
  -4  -3   3    1.80    0.29
  -4  -3   3    1.90    0.24
  -4  -3   3    2.31    0.31
   3   3  -3    4.04    0.42
   3   3  -3    3.93    0.38
   3   3  -3    4.01    0.34
  -3  -3   3    3.58    0.31
  -3  -3   3    3.72    0.28
  -3  -3   3    3.87    0.45
  -3  -3   3    4.13    0.30
  -3  -3   3    4.55    0.36
  -3  -3   3    3.85    0.34
   2   3  -3   65.41    3.70
   2   3  -3   67.94    3.64
   2   3  -3   66.46    3.64
  -2  -3   3   67.87    3.63
  -2  -3   3   64.25    3.57
  -2  -3   3   67.84    3.56
  -2  -3   3   70.54    3.70
  -2  -3   3   70.98    3.66
  -2  -3   3   67.30    3.59
   1   3  -3   51.41    2.81
   1   3  -3   52.52    2.68
   1   3  -3   50.69    2.73
   1   3  -3   50.47    2.76
  -1  -3   3   53.13    2.80
  -1  -3   3   51.99    2.70
  -1  -3   3   49.94    2.77
  -1  -3   3   46.37    2.70
  -1  -3   3   49.32    2.72
   0   3  -3   10.15    0.59
   0   3  -3   10.13    0.68
   0   3  -3    9.49    0.60
   0   3  -3   11.14    0.65
   0  -3   3   10.39    0.65
   0  -3   3    8.88    0.58
   0  -3   3    9.81    0.63
   0  -3   3   10.19    0.68
   0  -3   3    9.31    0.57
  -1   3  -3   13.96    0.84
  -1   3  -3   13.89    0.77
  -1   3  -3   12.97    0.77
  -1   3  -3   13.97    0.88
  -1   3  -3   14.32    0.87
  -1   3  -3   13.12    0.81
   1  -3   3   13.56    0.81
   1  -3   3   12.36    0.90
  -2   3  -3   10.50    0.80
  -2   3  -3   10.40    0.73
  -2   3  -3   11.88    0.72
  -2   3  -3   10.55    0.70
  -2   3  -3   10.60    0.67
  -2   3  -3   10.83    0.68
   2  -3   3    9.00    0.83
   2  -3   3   11.42    0.73
   2  -3   3   11.38    0.65
  -3   3  -3    0.18    0.21
  -3   3  -3    0.24    0.16
  -3   3  -3    0.47    0.18
  -3   3  -3    0.43    0.22
  -3   3  -3    0.41    0.18
  -3   3  -3    0.41    0.30
   3  -3   3    0.66    0.19
   3  -3   3    0.49    0.24
   3  -3   3    0.28    0.38
  -4   3  -3    7.01    0.53
  -4   3  -3    7.36    0.57
  -4   3  -3    8.21    0.83
  -4   3  -3    6.77    0.56
  -4   3  -3    6.29    0.53
  -4   3  -3    7.15    0.60
   4  -3   3    7.32    0.55
   4  -3   3    7.30    0.89
   4  -3   3    5.78    0.64
  -5   3  -3    0.56    0.29
  -5   3  -3    0.85    0.33
  -5   3  -3    0.74    0.28
  -5   3  -3    1.02    0.23
  -5   3  -3    1.11    0.32
   5  -3   3    1.24    0.62
   5  -3   3    0.41    0.29
   5  -3   3    0.80    0.31
  -6   3  -3   13.91    1.02
  -6   3  -3   12.89    0.84
  -6   3  -3   13.40    1.03
  -6   3  -3   14.12    0.90
  -6   3  -3   13.11    1.03
   6  -3   3   13.69    1.00
   6  -3   3   12.67    1.53
   6  -3   3   13.58    1.09
  -7   3  -3    2.31    0.30
  -7   3  -3    1.16    0.56
  -7   3  -3    1.57    0.56
   7  -3   3    3.09    0.57
   7  -3   3    1.98    0.55
   7  -3   3    1.36    1.05
  -8   3  -3    6.07    0.83
  -8   3  -3    4.18    1.32
   8  -3   3    4.66    0.75
   8  -3   3    4.00    0.81
  10   2  -3    1.29    0.96
 -10  -2   3    0.11    1.12
 -10  -2   3   -0.54    0.44
   9   2  -3   -0.39    0.72
   9   2  -3   -0.03    0.35
  -9  -2   3   -1.20    0.82
  -9  -2   3    0.38    0.34
   8   2  -3    2.57    0.63
   8   2  -3    2.15    0.42
   8   2  -3    2.24    0.28
  -8  -2   3    1.97    0.50
  -8  -2   3    1.63    0.40
  -8  -2   3    1.87    0.36
  -8  -2   3    2.22    0.78
   7   2  -3    0.76    0.44
   7   2  -3    0.18    0.22
   7   2  -3    0.35    0.29
  -7  -2   3    0.14    0.23
  -7  -2   3    0.15    0.28
  -7  -2   3    0.59    0.54
  -7  -2   3    0.41    0.50
  -7  -2   3    0.67    0.38
   6   2  -3    7.17    0.57
   6   2  -3    7.01    0.61
   6   2  -3    7.69    0.72
  -6  -2   3    7.55    0.56
  -6  -2   3    8.29    0.83
  -6  -2   3    7.91    0.66
  -6  -2   3    8.04    0.61
  -6  -2   3    6.45    0.84
  -6  -2   3    7.16    0.68
   5   2  -3    7.80    0.59
   5   2  -3    8.24    0.62
   5   2  -3    8.67    0.68
  -5  -2   3    7.97    0.70
  -5  -2   3    7.12    0.71
  -5  -2   3    7.97    0.63
  -5  -2   3    8.22    0.61
  -5  -2   3    8.20    0.66
  -5  -2   3    8.90    0.55
   4   2  -3   21.40    1.29
   4   2  -3   20.77    1.24
   4   2  -3   21.02    1.26
  -4  -2   3   22.28    1.23
  -4  -2   3   21.88    1.25
  -4  -2   3   19.76    1.31
  -4  -2   3   21.48    1.28
  -4  -2   3   22.29    1.28
   3   2  -3   28.64    1.65
   3   2  -3   28.64    1.65
   3   2  -3   29.30    1.62
  -3  -2   3   31.00    1.65
  -3  -2   3   30.42    1.61
  -3  -2   3   28.17    1.65
  -3  -2   3   29.16    1.61
  -3  -2   3   30.71    1.66
  -3  -2   3   25.40    1.62
   2   2  -3   59.22    3.11
   2   2  -3   57.50    3.14
   2   2  -3   57.86    3.12
   2   2  -3   51.02    3.08
  -2  -2   3   59.45    3.11
  -2  -2   3   56.31    3.07
  -2  -2   3   58.18    3.10
  -2  -2   3   59.30    3.08
  -2  -2   3   60.40    3.14
   1   2  -3    2.37    0.22
   1   2  -3    2.29    0.20
   1   2  -3    2.77    0.26
   1   2  -3    2.57    0.16
  -1  -2   3    2.77    0.28
  -1  -2   3    2.21    0.19
  -1  -2   3    2.12    0.18
  -1  -2   3    2.73    0.22
  -1  -2   3    2.69    0.17
   0   2  -3   58.09    3.11
   0   2  -3   57.98    3.13
   0   2  -3   58.14    3.14
   0   2  -3   62.60    3.18
   0   2  -3   58.25    3.14
   0  -2   3   58.43    3.11
   0  -2   3   58.67    3.15
   0  -2   3   60.35    3.12
   0  -2   3   54.87    3.14
  -1   2  -3    3.64    0.23
  -1   2  -3    3.39    0.30
  -1   2  -3    3.55    0.28
  -1   2  -3    2.98    0.21
  -1   2  -3    3.01    0.29
  -1   2  -3    3.41    0.26
   1  -2   3    3.72    0.27
   1  -2   3    3.14    0.36
   1  -2   3    3.00    0.27
  -2   2  -3   23.79    1.34
  -2   2  -3   23.10    1.43
  -2   2  -3   24.28    1.32
  -2   2  -3   23.62    1.32
  -2   2  -3   24.98    1.33
   2  -2   3   23.47    1.33
   2  -2   3   24.23    1.37
   2  -2   3   21.73    1.45
  -3   2  -3   52.20    2.79
  -3   2  -3   51.36    2.80
  -3   2  -3   52.17    2.79
  -3   2  -3   51.11    2.95
  -3   2  -3   54.86    2.78
   3  -2   3   52.44    2.87
   3  -2   3   46.53    2.96
   3  -2   3   50.08    2.79
   3  -2   3   51.36    2.78
  -4   2  -3    4.73    0.42
  -4   2  -3    5.90    0.46
  -4   2  -3    5.15    0.44
  -4   2  -3    5.74    0.65
  -4   2  -3    4.90    0.38
   4  -2   3    4.99    0.41
   4  -2   3    5.34    0.46
   4  -2   3    5.48    0.54
   4  -2   3    4.44    0.66
  -5   2  -3    3.37    0.45
  -5   2  -3    3.69    0.29
  -5   2  -3    3.21    0.43
  -5   2  -3    3.18    0.63
  -5   2  -3    3.47    0.36
   5  -2   3    2.97    0.43
   5  -2   3    2.70    0.46
   5  -2   3    4.65    0.79
   5  -2   3    3.23    0.35
  -6   2  -3   23.29    1.26
  -6   2  -3   22.94    1.44
  -6   2  -3   22.42    1.45
  -6   2  -3   22.85    1.26
   6  -2   3   22.58    1.35
   6  -2   3   22.52    1.47
   6  -2   3   18.88    1.82
   6  -2   3   25.37    1.55
  -7   2  -3    7.91    0.91
   7  -2   3    9.77    0.90
   7  -2   3    7.75    1.28
   7  -2   3    8.73    0.86
   7  -2   3    8.60    0.72
  -8   2  -3   -0.06    0.61
   8  -2   3    0.75    0.47
   8  -2   3    0.32    0.60
   8  -2   3   -0.62    1.20
  -9   2  -3    0.85    1.33
   9  -2   3    0.00    0.77
   9  -2   3    0.63    0.80
  10   1  -3    1.14    1.07
 -10  -1   3   -0.13    1.21
 -10  -1   3    1.38    0.67
   9   1  -3    2.95    0.86
   9   1  -3    1.32    0.49
  -9  -1   3    1.28    0.42
  -9  -1   3    1.68    0.98
   8   1  -3    8.85    0.76
   8   1  -3   10.87    1.03
  -8  -1   3    8.08    0.75
  -8  -1   3    6.99    0.63
  -8  -1   3    7.49    0.76
  -8  -1   3    6.56    1.07
   7   1  -3    0.47    0.47
   7   1  -3    0.05    0.12
   7   1  -3    0.40    0.30
  -7  -1   3    0.48    0.56
  -7  -1   3    0.00    0.33
  -7  -1   3   -0.42    0.27
  -7  -1   3   -0.27    0.21
   6   1  -3    1.15    0.39
   6   1  -3    0.63    0.26
   6   1  -3    0.64    0.14
  -6  -1   3    0.81    0.35
  -6  -1   3   -0.09    0.46
  -6  -1   3   -0.07    0.20
  -6  -1   3    0.38    0.28
  -6  -1   3    0.81    0.21
  -6  -1   3    0.48    0.48
   5   1  -3    4.82    0.50
   5   1  -3    3.65    0.31
   5   1  -3    4.19    0.42
  -5  -1   3    3.92    0.37
  -5  -1   3    4.07    0.56
  -5  -1   3    3.57    0.54
  -5  -1   3    4.10    0.35
  -5  -1   3    4.21    0.46
  -5  -1   3    3.73    0.39
   4   1  -3    3.84    0.35
   4   1  -3    3.81    0.40
   4   1  -3    3.55    0.30
  -4  -1   3    3.10    0.46
  -4  -1   3    4.18    0.47
  -4  -1   3    3.64    0.31
  -4  -1   3    3.32    0.37
  -4  -1   3    2.98    0.30
  -4  -1   3    3.72    0.36
   3   1  -3    5.71    0.42
   3   1  -3    6.27    0.45
   3   1  -3    6.43    0.49
  -3  -1   3    5.42    0.49
  -3  -1   3    6.51    0.42
  -3  -1   3    6.51    0.46
  -3  -1   3    6.25    0.41
  -3  -1   3    5.83    0.50
  -3  -1   3    6.99    0.44
   2   1  -3  122.55    6.51
   2   1  -3  116.78    6.51
   2   1  -3  114.34    6.52
   2   1  -3  124.19    6.51
  -2  -1   3  118.75    6.51
  -2  -1   3  126.75    6.49
  -2  -1   3  127.40    6.52
  -2  -1   3  126.38    6.49
  -2  -1   3  127.02    6.50
   1   1  -3  306.25   16.63
   1   1  -3  293.25   16.62
   1   1  -3  328.28   16.64
   1   1  -3  339.92   16.66
   1   1  -3  337.02   16.65
  -1  -1   3  323.42   16.64
  -1  -1   3  306.63   16.63
  -1  -1   3  297.27   16.62
   0   1  -3   92.87    5.06
   0   1  -3   93.89    5.09
   0   1  -3   97.55    5.08
   0   1  -3  103.18    5.08
   0  -1   3   95.66    5.09
   0  -1   3   96.60    5.09
   0  -1   3   96.23    5.09
   0  -1   3   92.51    5.06
  -1   1  -3   78.58    4.18
  -1   1  -3   80.38    4.23
  -1   1  -3   78.79    4.19
  -1   1  -3   75.88    4.15
  -1   1  -3   75.60    4.16
   1  -1   3   77.80    4.19
   1  -1   3   82.08    4.19
   1  -1   3   82.67    4.20
  -2   1  -3   71.06    3.60
  -2   1  -3   66.75    3.70
  -2   1  -3   65.37    3.60
  -2   1  -3   69.44    3.63
   2  -1   3   71.59    3.62
   2  -1   3   70.47    3.66
   2  -1   3   61.69    3.72
   2  -1   3   65.36    3.60
   2  -1   3   68.66    3.61
  -3   1  -3    0.18    0.11
  -3   1  -3    0.51    0.15
  -3   1  -3    0.49    0.25
   3  -1   3    0.09    0.15
   3  -1   3    0.31    0.20
   3  -1   3    0.25    0.10
   3  -1   3    0.36    0.29
  -4   1  -3    8.22    0.45
  -4   1  -3    8.10    0.46
  -4   1  -3    7.60    0.55
  -4   1  -3    7.38    0.57
  -4   1  -3    8.21    0.73
   4  -1   3    7.75    0.63
   4  -1   3    7.02    0.79
   4  -1   3    8.17    0.51
   4  -1   3    7.27    0.58
  -5   1  -3    4.28    0.45
  -5   1  -3    5.00    0.68
  -5   1  -3    3.88    0.26
  -5   1  -3    3.96    0.25
  -5   1  -3    4.76    0.48
   5  -1   3    4.43    0.36
   5  -1   3    3.22    0.66
   5  -1   3    4.79    0.51
   5  -1   3    4.34    0.51
  -6   1  -3   -0.11    0.30
  -6   1  -3    0.72    0.37
   6  -1   3    0.76    0.21
   6  -1   3    0.63    0.34
   6  -1   3    0.97    0.63
   6  -1   3    0.17    0.37
  -7   1  -3    1.94    0.56
  -7   1  -3    2.17    0.49
   7  -1   3    1.86    0.56
   7  -1   3    2.43    0.92
   7  -1   3    2.75    0.52
  -8   1  -3   10.27    1.12
   8  -1   3    8.97    1.14
   8  -1   3    7.83    0.89
   8  -1   3    7.19    1.39
  -9   1  -3    0.44    0.79
   9  -1   3   -0.48    0.78
   9  -1   3   -0.32    0.47
   9  -1   3   -1.12    1.36
  10   0  -3    1.47    1.07
 -10   0   3   -1.23    0.61
 -10   0   3    0.18    1.32
   9   0  -3    1.75    0.88
  -9   0   3    1.65    0.54
  -9   0   3    3.94    1.21
   8   0  -3    1.62    0.68
   8   0  -3    0.57    0.42
  -8   0   3    0.84    0.89
  -8   0   3    0.71    0.41
  -8   0   3    0.85    0.30
   7   0  -3    5.80    0.81
   7   0  -3    4.75    0.60
   7   0  -3    4.59    0.30
  -7   0   3    5.23    0.48
  -7   0   3    5.42    0.89
  -7   0   3    4.04    0.56
  -7   0   3    4.65    0.36
   6   0  -3    3.30    0.43
   6   0  -3    3.37    0.55
   6   0  -3    3.59    0.21
  -6   0   3    3.87    0.69
  -6   0   3    2.53    0.36
  -6   0   3    3.00    0.66
  -6   0   3    2.79    0.44
  -6   0   3    2.74    0.28
   5   0  -3   13.44    0.84
   5   0  -3   12.42    0.91
   5   0  -3   13.18    0.69
  -5   0   3   13.17    0.89
  -5   0   3   11.93    0.89
  -5   0   3   13.70    0.81
  -5   0   3   12.35    0.73
  -5   0   3   12.56    1.04
  -5   0   3   10.68    1.03
   4   0  -3    1.76    0.26
   4   0  -3    1.82    0.31
   4   0  -3    1.57    0.11
  -4   0   3    1.26    0.37
  -4   0   3    1.13    0.36
  -4   0   3    1.57    0.14
  -4   0   3    1.34    0.26
  -4   0   3    1.43    0.22
  -4   0   3    1.19    0.25
   3   0  -3    9.27    0.66
   3   0  -3    9.57    0.63
   3   0  -3    9.65    0.54
  -3   0   3    9.37    0.72
  -3   0   3   10.47    0.54
  -3   0   3   10.39    0.65
  -3   0   3    8.98    0.73
  -3   0   3   10.68    0.64
  -3   0   3    9.57    0.62
   2   0  -3    1.06    0.18
   2   0  -3    1.01    0.19
   2   0  -3    1.15    0.20
  -2   0   3    1.10    0.17
  -2   0   3    1.47    0.17
  -2   0   3    1.07    0.21
   1   0  -3    5.28    0.38
   1   0  -3    5.65    0.32
   1   0  -3    5.35    0.36
   1   0  -3    5.86    0.37
  -1   0   3    5.46    0.37
  -1   0   3    5.18    0.35
  -1   0   3    5.90    0.32
   0   0  -3   62.43    3.31
   0   0  -3   65.12    3.29
   0   0  -3   60.78    3.28
   0   0  -3   59.27    3.27
   0   0   3   64.07    3.29
   0   0   3   63.03    3.30
   0   0   3   61.02    3.28
   0   0   3   59.76    3.27
  -1   0  -3   75.28    4.18
  -1   0  -3   83.04    4.24
  -1   0  -3   80.40    4.22
  -1   0  -3   84.86    4.23
   1   0   3   79.12    4.21
   1   0   3   76.37    4.19
   1   0   3   79.21    4.22
   1   0   3   78.94    4.25
  -2   0  -3  108.56    5.70
  -2   0  -3  115.66    5.80
  -2   0  -3  105.81    5.70
  -2   0  -3  109.49    5.74
   2   0   3  115.52    5.73
   2   0   3  101.63    5.69
   2   0   3  102.62    5.70
   2   0   3  113.48    5.75
   2   0   3  100.48    5.80
  -3   0  -3    0.96    0.08
  -3   0  -3    1.33    0.16
  -3   0  -3    1.25    0.20
   3   0   3    0.83    0.15
   3   0   3    1.22    0.15
  -4   0  -3   15.71    0.90
  -4   0  -3   14.66    0.94
  -4   0  -3   14.06    1.02
   4   0   3   15.16    0.87
   4   0   3   14.60    0.91
   4   0   3   15.81    0.96
   4   0   3   14.07    1.10
  -5   0  -3    8.74    0.67
  -5   0  -3    8.64    0.61
  -5   0  -3    7.82    0.79
   5   0   3    8.48    0.55
   5   0   3    9.12    0.70
   5   0   3    6.72    0.88
   5   0   3    8.62    0.64
  -6   0  -3    0.53    0.37
  -6   0  -3    0.79    0.30
   6   0   3    0.80    0.19
   6   0   3    1.41    0.36
   6   0   3    0.36    0.59
   6   0   3    1.28    0.35
  -7   0  -3   -0.27    0.38
  -7   0  -3    0.58    0.47
   7   0   3    0.56    0.76
   7   0   3    0.45    0.45
   7   0   3    0.15    0.38
  -8   0  -3    0.10    0.62
   8   0   3   -0.24    0.40
   8   0   3    0.01    0.97
   8   0   3    0.62    0.57
  -9   0  -3    1.34    0.79
   9   0   3    1.03    1.25
   9   0   3    0.64    0.48
   9   0   3   -0.01    0.73
 -10   0  -3    0.92    0.85
  10   0   3    0.80    1.00
  10   0   3    2.55    1.68
   9  -1  -3   -0.38    0.93
  -9   1   3    0.18    0.46
  -9   1   3    0.52    1.18
   8  -1  -3    0.05    0.73
   8  -1  -3    0.12    0.47
  -8   1   3   -0.44    0.37
  -8   1   3   -0.22    0.89
   7  -1  -3    0.35    0.60
   7  -1  -3    0.29    0.40
  -7   1   3    0.62    0.37
  -7   1   3    0.07    0.31
  -7   1   3    0.88    0.73
   6  -1  -3   13.68    1.07
   6  -1  -3   13.86    0.93
  -6   1   3   12.57    0.88
  -6   1   3   12.50    1.23
  -6   1   3   12.99    0.96
   5  -1  -3    3.30    0.51
   5  -1  -3    2.80    0.37
  -5   1   3    2.06    0.56
  -5   1   3    2.98    0.42
  -5   1   3    3.46    0.66
  -5   1   3    2.83    0.40
  -5   1   3    2.71    0.38
   4  -1  -3   26.97    1.53
   4  -1  -3   26.70    1.60
  -4   1   3   27.93    1.58
  -4   1   3   23.98    1.68
  -4   1   3   25.76    1.70
  -4   1   3   27.38    1.57
  -4   1   3   26.82    1.52
   3  -1  -3   52.81    3.37
   3  -1  -3   60.54    3.33
   3  -1  -3   60.78    3.29
  -3   1   3   65.65    3.30
  -3   1   3   55.72    3.38
  -3   1   3   65.64    3.32
  -3   1   3   62.69    3.31
  -3   1   3   60.58    3.43
   2  -1  -3   -0.22    0.15
   2  -1  -3    0.29    0.14
   2  -1  -3    0.44    0.17
  -2   1   3    0.18    0.11
  -2   1   3    0.79    0.15
  -2   1   3    0.06    0.17
  -2   1   3    0.24    0.11
   1  -1  -3    1.56    0.19
   1  -1  -3    1.13    0.18
   1  -1  -3    1.42    0.19
   1  -1  -3    1.19    0.12
  -1   1   3    1.39    0.19
  -1   1   3    1.36    0.16
  -1   1   3    1.33    0.16
  -1   1   3    1.35    0.10
   0  -1  -3   20.39    1.19
   0  -1  -3   21.76    1.19
   0  -1  -3   21.04    1.17
   0   1   3   23.42    1.19
   0   1   3   22.05    1.18
   0   1   3   21.18    1.18
   0   1   3   21.76    1.20
  -1  -1  -3   87.84    4.43
  -1  -1  -3   87.02    4.45
  -1  -1  -3   83.49    4.42
  -1  -1  -3   78.51    4.39
   1   1   3   78.05    4.40
   1   1   3   82.65    4.43
   1   1   3   87.16    4.44
   1   1   3   82.74    4.42
  -2  -1  -3   13.42    0.72
  -2  -1  -3   12.90    0.79
  -2  -1  -3   13.55    0.79
  -2  -1  -3   13.07    0.73
   2   1   3   12.88    0.72
   2   1   3   13.74    0.77
   2   1   3   13.05    0.73
   2   1   3   12.59    0.76
   2   1   3   12.29    0.81
  -3  -1  -3  106.95    5.75
  -3  -1  -3  109.88    5.86
  -3  -1  -3  112.92    5.88
  -3  -1  -3  117.53    5.81
   3   1   3   98.83    5.80
   3   1   3  118.24    5.83
   3   1   3  112.76    5.85
   3   1   3  103.50    5.91
   3   1   3  104.21    5.75
  -4  -1  -3   18.06    1.09
  -4  -1  -3   15.72    1.02
  -4  -1  -3   17.38    1.13
   4   1   3   16.12    1.18
   4   1   3   18.03    1.02
   4   1   3   18.09    1.04
   4   1   3   18.56    1.09
  -5  -1  -3    9.96    0.70
  -5  -1  -3   10.34    0.83
  -5  -1  -3    9.49    0.76
   5   1   3   10.55    0.65
   5   1   3   10.32    0.75
   5   1   3    8.52    0.91
   5   1   3   10.54    0.72
  -6  -1  -3   19.03    1.36
  -6  -1  -3   20.75    1.22
  -6  -1  -3   18.34    1.28
   6   1   3   19.03    1.27
   6   1   3   17.49    1.48
   6   1   3   19.87    1.13
   6   1   3   18.34    1.22
  -7  -1  -3    1.67    0.59
  -7  -1  -3    2.08    0.42
   7   1   3    1.87    0.79
   7   1   3    2.02    0.45
   7   1   3    2.61    0.36
   7   1   3    2.21    0.46
  -8  -1  -3   -0.75    0.57
   8   1   3    0.40    0.85
   8   1   3   -0.41    0.39
   8   1   3    0.62    0.50
  -9  -1  -3    0.59    0.44
  -9  -1  -3   -0.39    0.80
   9   1   3   -0.08    0.67
   9   1   3   -1.84    1.05
   9   1   3    0.54    0.47
 -10  -1  -3    0.58    0.61
 -10  -1  -3    2.89    1.05
  10   1   3    2.25    0.98
  10   1   3    0.10    1.47
   9  -2  -3    0.26    0.91
  -9   2   3   -0.66    0.49
  -9   2   3   -0.29    1.19
   8  -2  -3    0.29    0.54
   8  -2  -3    1.13    0.73
  -8   2   3   -0.70    0.97
  -8   2   3    0.16    0.43
   7  -2  -3    0.15    0.47
   7  -2  -3   -0.28    0.58
  -7   2   3   -0.70    0.36
  -7   2   3    0.64    0.81
  -7   2   3   -0.41    0.33
   6  -2  -3   22.94    1.41
   6  -2  -3   21.52    1.51
  -6   2   3   19.41    1.68
  -6   2   3   21.34    1.33
  -6   2   3   21.14    1.40
   5  -2  -3   10.19    0.87
   5  -2  -3    9.30    0.76
  -5   2   3   10.58    0.76
  -5   2   3    9.26    0.76
  -5   2   3    8.71    0.71
  -5   2   3    8.63    0.99
  -5   2   3    8.75    1.01
   4  -2  -3   10.22    0.74
   4  -2  -3   10.00    0.79
  -4   2   3   10.21    0.73
  -4   2   3    9.33    0.69
  -4   2   3    9.05    0.90
  -4   2   3   10.61    0.73
  -4   2   3    9.00    0.90
   3  -2  -3    6.14    0.49
   3  -2  -3    6.00    0.52
  -3   2   3    6.80    0.50
  -3   2   3    5.19    0.49
  -3   2   3    5.65    0.62
  -3   2   3    6.59    0.47
  -3   2   3    6.33    0.66
   2  -2  -3    3.02    0.33
   2  -2  -3    2.92    0.20
   2  -2  -3    3.30    0.35
   2  -2  -3    2.96    0.32
  -2   2   3    3.29    0.30
  -2   2   3    3.18    0.40
  -2   2   3    2.85    0.21
  -2   2   3    3.42    0.32
  -2   2   3    3.16    0.30
   1  -2  -3   65.65    3.56
   1  -2  -3   68.84    3.55
   1  -2  -3   62.21    3.52
   1  -2  -3   60.32    3.59
  -1   2   3   66.83    3.52
  -1   2   3   66.80    3.59
  -1   2   3   69.67    3.56
  -1   2   3   68.06    3.56
   0  -2  -3   42.30    2.14
   0  -2  -3   37.61    2.17
   0  -2  -3   39.67    2.17
   0  -2  -3   36.69    2.16
   0   2   3   42.73    2.17
   0   2   3   41.37    2.14
   0   2   3   39.88    2.17
   0   2   3   37.67    2.15
  -1  -2  -3   13.41    0.85
  -1  -2  -3   13.89    0.78
  -1  -2  -3   14.02    0.82
  -1  -2  -3   14.77    0.80
   1   2   3   14.17    0.83
   1   2   3   15.46    0.81
   1   2   3   13.24    0.80
   1   2   3   13.40    0.78
  -2  -2  -3   89.31    4.80
  -2  -2  -3   88.78    4.86
  -2  -2  -3   90.75    4.78
  -2  -2  -3   94.85    4.81
   2   2   3   85.62    4.79
   2   2   3   95.19    4.84
   2   2   3   89.80    4.79
   2   2   3   87.78    4.82
  -3  -2  -3   52.32    2.98
  -3  -2  -3   56.74    2.90
  -3  -2  -3   54.56    2.88
  -3  -2  -3   58.69    2.96
   3   2   3   56.32    2.95
   3   2   3   53.56    2.92
   3   2   3   52.41    2.87
   3   2   3   48.94    2.97
   3   2   3   50.96    2.90
  -4  -2  -3    0.00    0.18
  -4  -2  -3    0.20    0.25
  -4  -2  -3   -0.01    0.13
   4   2   3    0.20    0.06
   4   2   3    0.30    0.06
   4   2   3    0.30    0.27
   4   2   3    0.07    0.17
   4   2   3    0.40    0.18
   4   2   3    0.26    0.17
  -5  -2  -3    3.25    0.48
  -5  -2  -3    3.89    0.39
  -5  -2  -3    3.62    0.46
   5   2   3    3.16    0.42
   5   2   3    3.09    0.40
   5   2   3    3.13    0.38
   5   2   3    2.84    0.53
  -6  -2  -3   10.85    0.93
  -6  -2  -3    9.24    0.87
  -6  -2  -3   10.02    0.72
   6   2   3   10.00    0.71
   6   2   3   10.25    0.78
   6   2   3    9.29    1.01
   6   2   3    9.59    0.78
  -7  -2  -3   25.18    1.76
  -7  -2  -3   27.12    1.63
   7   2   3   25.14    1.66
   7   2   3   27.72    1.65
   7   2   3   27.14    1.55
   7   2   3   23.45    1.91
  -8  -2  -3    4.17    0.81
   8   2   3    4.63    0.62
   8   2   3    2.69    0.51
   8   2   3    2.15    0.92
   8   2   3    2.45    0.39
  -9  -2  -3    5.64    0.76
  -9  -2  -3    5.23    1.02
   9   2   3    7.33    1.29
   9   2   3    6.02    0.83
 -10  -2  -3    1.31    1.03
 -10  -2  -3    0.56    0.54
  10   2   3    1.97    0.86
  10   2   3    1.20    1.38
   8  -3  -3   -1.28    0.73
   8  -3  -3    1.63    0.68
  -8   3   3   -1.00    1.06
  -8   3   3    0.40    0.47
   7  -3  -3    2.53    0.69
   7  -3  -3    1.92    0.59
  -7   3   3    1.20    0.50
  -7   3   3    2.13    0.97
  -7   3   3    2.14    0.48
   6  -3  -3    5.80    0.77
   6  -3  -3    5.72    0.79
  -6   3   3    5.64    0.95
  -6   3   3    5.07    0.65
  -6   3   3    4.65    0.61
   5  -3  -3    0.99    0.40
   5  -3  -3    1.10    0.43
  -5   3   3    0.99    0.34
  -5   3   3    0.48    0.29
  -5   3   3    0.62    0.58
   4  -3  -3    2.52    0.43
   4  -3  -3    1.91    0.41
  -4   3   3    1.42    0.37
  -4   3   3    2.02    0.16
  -4   3   3    2.80    0.58
  -4   3   3    1.98    0.34
  -4   3   3    1.78    0.35
  -4   3   3    2.08    0.22
  -4   3   3    2.20    0.50
   3  -3  -3    0.05    0.24
   3  -3  -3   -0.09    0.22
  -3   3   3   -0.19    0.18
  -3   3   3    0.14    0.13
  -3   3   3    0.03    0.05
  -3   3   3    0.07    0.32
  -3   3   3   -0.25    0.20
  -3   3   3    0.09    0.22
  -3   3   3    0.04    0.36
   2  -3  -3    3.32    0.36
   2  -3  -3    3.11    0.44
   2  -3  -3    4.08    0.28
   2  -3  -3    3.94    0.43
  -2   3   3    3.52    0.31
  -2   3   3    3.40    0.35
  -2   3   3    4.76    0.51
  -2   3   3    3.71    0.34
  -2   3   3    3.70    0.39
   1  -3  -3    3.70    0.30
   1  -3  -3    3.37    0.35
   1  -3  -3    2.32    0.35
   1  -3  -3    2.84    0.28
  -1   3   3    3.39    0.30
  -1   3   3    2.93    0.26
  -1   3   3    2.57    0.28
  -1   3   3    2.72    0.30
  -1   3   3    2.90    0.37
   0  -3  -3   33.44    1.87
   0  -3  -3   31.28    1.86
   0  -3  -3   32.38    1.88
   0   3   3   35.09    1.87
   0   3   3   36.62    1.86
   0   3   3   29.17    1.81
   0   3   3   34.24    1.82
   0   3   3   34.19    1.86
  -1  -3  -3    7.30    0.45
  -1  -3  -3    7.28    0.52
  -1  -3  -3    7.51    0.47
  -1  -3  -3    6.99    0.56
   1   3   3    7.94    0.47
   1   3   3    7.21    0.54
   1   3   3    7.34    0.47
   1   3   3    7.58    0.50
  -2  -3  -3    4.11    0.37
  -2  -3  -3    3.72    0.44
  -2  -3  -3    4.30    0.31
  -2  -3  -3    4.79    0.31
   2   3   3    4.49    0.33
   2   3   3    4.62    0.40
   2   3   3    4.32    0.33
   2   3   3    3.75    0.32
  -3  -3  -3    0.29    0.26
  -3  -3  -3    0.55    0.13
  -3  -3  -3    0.09    0.12
  -3  -3  -3    0.35    0.17
   3   3   3    0.33    0.19
   3   3   3    0.41    0.16
   3   3   3    0.56    0.20
   3   3   3    0.54    0.14
   3   3   3    0.40    0.12
  -4  -3  -3   19.25    1.30
  -4  -3  -3   20.76    1.21
  -4  -3  -3   19.90    1.18
   4   3   3   19.45    1.28
   4   3   3   21.29    1.20
   4   3   3   20.87    1.20
   4   3   3   20.41    1.14
   4   3   3   19.95    1.24
  -5  -3  -3    7.96    0.60
  -5  -3  -3    6.78    0.75
  -5  -3  -3    6.77    0.54
   5   3   3    7.13    0.59
   5   3   3    7.90    0.61
   5   3   3    6.86    0.43
   5   3   3    5.57    0.74
   5   3   3    6.94    0.44
   5   3   3    7.83    0.58
  -6  -3  -3   13.04    0.85
  -6  -3  -3   13.65    0.97
  -6  -3  -3   11.91    0.99
   6   3   3    9.23    0.84
   6   3   3   11.61    0.65
   6   3   3   13.24    0.84
   6   3   3   10.01    1.04
   6   3   3   11.87    0.65
   6   3   3   11.65    0.86
  -7  -3  -3    1.71    0.42
  -7  -3  -3    0.98    0.54
   7   3   3    1.35    0.36
   7   3   3    1.28    0.41
   7   3   3    1.59    0.36
   7   3   3    1.33    0.63
  -8  -3  -3    1.33    0.45
  -8  -3  -3    2.59    0.75
   8   3   3    3.07    0.95
   8   3   3    2.94    0.53
  -9  -3  -3    7.12    0.81
  -9  -3  -3    6.42    1.09
   9   3   3    7.43    1.31
   9   3   3    8.03    0.95
 -10  -3  -3    0.25    0.46
 -10  -3  -3    0.85    1.04
  10   3   3   -0.11    0.73
  10   3   3   -0.95    1.32
   8  -4  -3    0.67    0.88
  -8   4   3    0.56    0.50
  -8   4   3   -0.18    1.14
   7  -4  -3    2.93    0.75
   7  -4  -3    2.69    0.77
  -7   4   3    3.05    0.57
  -7   4   3    2.04    1.05
   6  -4  -3   -0.02    0.49
   6  -4  -3    0.79    0.54
  -6   4   3   -0.53    0.35
  -6   4   3   -0.71    0.77
  -6   4   3   -0.22    0.45
   5  -4  -3    2.90    0.55
   5  -4  -3    2.77    0.52
  -5   4   3    2.65    0.23
  -5   4   3    2.41    0.31
  -5   4   3    2.62    0.45
  -5   4   3    2.69    0.75
  -5   4   3    2.82    0.46
   4  -4  -3    3.40    0.49
   4  -4  -3    3.34    0.57
  -4   4   3    3.56    0.47
  -4   4   3    3.37    0.69
  -4   4   3    3.95    0.47
  -4   4   3    3.70    0.26
  -4   4   3    3.85    0.39
   3  -4  -3    9.79    0.70
   3  -4  -3    9.07    0.76
  -3   4   3    8.64    0.64
  -3   4   3    9.10    0.67
  -3   4   3    8.44    0.95
  -3   4   3   10.01    0.75
  -3   4   3    8.91    0.67
  -3   4   3    8.97    0.90
   2  -4  -3    4.08    0.53
   2  -4  -3    4.29    0.41
   2  -4  -3    4.59    0.42
   2  -4  -3    3.70    0.49
  -2   4   3    4.13    0.40
  -2   4   3    4.64    0.43
  -2   4   3    4.19    0.45
  -2   4   3    4.54    0.60
  -2   4   3    4.33    0.44
   1  -4  -3  412.57   22.96
   1  -4  -3  432.10   22.94
   1  -4  -3  389.28   23.02
   1  -4  -3  426.45   23.00
  -1   4   3  476.74   22.92
  -1   4   3  440.48   23.03
  -1   4   3  434.50   22.97
  -1   4   3  454.93   22.99
  -1   4   3  454.55   22.98
   0  -4  -3    8.58    0.67
   0  -4  -3    8.70    0.67
   0  -4  -3    8.17    0.63
   0   4   3    9.32    0.63
   0   4   3    9.02    0.58
   0   4   3    8.51    0.62
   0   4   3    9.80    0.58
   0   4   3    9.31    0.66
  -1  -4  -3   16.21    0.91
  -1  -4  -3   14.59    1.03
  -1  -4  -3   13.12    0.93
  -1  -4  -3   15.47    0.99
   1   4   3   15.58    1.01
   1   4   3   16.03    0.92
   1   4   3   17.20    0.98
   1   4   3   18.27    0.93
   1   4   3   15.96    0.93
  -2  -4  -3    0.65    0.23
  -2  -4  -3    0.34    0.13
  -2  -4  -3    0.45    0.29
   2   4   3    0.13    0.15
   2   4   3    0.36    0.22
  -3  -4  -3   17.70    1.04
  -3  -4  -3   18.26    0.97
  -3  -4  -3   16.18    1.14
  -3  -4  -3   18.23    1.00
   3   4   3   17.02    1.01
   3   4   3   14.63    1.08
   3   4   3   16.26    1.02
   3   4   3   15.74    1.00
  -4  -4  -3    5.56    0.41
  -4  -4  -3    4.25    0.36
  -4  -4  -3    4.45    0.60
   4   4   3    4.05    0.47
   4   4   3    4.81    0.39
   4   4   3    4.32    0.40
   4   4   3    4.33    0.41
   4   4   3    3.83    0.42
   4   4   3    4.84    0.50
  -5  -4  -3   -0.07    0.18
  -5  -4  -3   -0.33    0.41
  -5  -4  -3    0.10    0.18
   5   4   3    0.01    0.16
   5   4   3   -0.10    0.22
   5   4   3    0.73    0.28
   5   4   3   -0.16    0.29
   5   4   3    0.04    0.24
   5   4   3    0.09    0.17
  -6  -4  -3   15.48    1.01
  -6  -4  -3   14.95    1.19
  -6  -4  -3   14.26    0.98
  -6  -4  -3   13.76    0.97
   6   4   3   15.10    0.88
   6   4   3   13.82    1.20
   6   4   3   14.89    0.86
   6   4   3   14.56    1.02
   6   4   3   15.84    1.06
  -7  -4  -3    1.52    0.41
  -7  -4  -3    1.93    0.62
  -7  -4  -3    1.53    0.38
  -7  -4  -3    2.56    0.41
   7   4   3    1.57    0.19
   7   4   3    2.28    0.24
   7   4   3    1.43    0.61
   7   4   3    2.14    0.49
   7   4   3    2.36    0.42
  -8  -4  -3    1.35    0.72
  -8  -4  -3    1.27    0.40
   8   4   3    2.60    0.79
   8   4   3    1.43    0.52
  -9  -4  -3    1.21    0.46
  -9  -4  -3   -0.63    0.86
   9   4   3   -0.27    0.55
   9   4   3    0.66    0.98
 -10  -4  -3    1.80    0.50
 -10  -4  -3    1.21    1.08
  10   4   3    2.35    1.41
  10   4   3    0.61    0.73
   7  -5  -3    1.37    0.76
   7  -5  -3    0.54    0.77
  -7   5   3   -0.16    1.15
  -7   5   3    0.92    0.45
   6  -5  -3    7.60    0.95
   6  -5  -3    5.90    0.80
  -6   5   3    4.51    1.15
  -6   5   3    6.67    0.75
   5  -5  -3    0.84    0.49
   5  -5  -3   -0.02    0.58
  -5   5   3    0.96    0.33
  -5   5   3    1.04    0.22
  -5   5   3    0.77    0.45
  -5   5   3    1.10    0.39
  -5   5   3    1.69    0.77
   4  -5  -3   -0.31    0.44
   4  -5  -3    0.43    0.34
  -4   5   3    0.82    0.38
  -4   5   3    0.15    0.15
  -4   5   3    0.12    0.31
  -4   5   3    0.68    0.33
  -4   5   3    0.13    0.54
   3  -5  -3    9.94    0.75
   3  -5  -3   10.23    0.86
  -3   5   3    9.51    0.77
  -3   5   3    8.68    0.62
  -3   5   3    9.46    0.99
  -3   5   3    7.16    1.02
  -3   5   3   10.51    0.73
   2  -5  -3    8.28    0.65
   2  -5  -3    7.76    0.75
   2  -5  -3    9.31    0.65
   2  -5  -3    6.26    0.78
  -2   5   3    8.75    0.62
  -2   5   3    8.43    0.70
  -2   5   3    9.02    0.68
  -2   5   3    7.58    0.82
  -2   5   3    9.41    0.72
   1  -5  -3    3.64    0.38
   1  -5  -3    2.69    0.41
   1  -5  -3    2.05    0.42
   1  -5  -3    2.81    0.47
  -1   5   3    3.75    0.39
  -1   5   3    3.63    0.42
  -1   5   3    4.25    0.38
  -1   5   3    3.26    0.35
  -1   5   3    2.99    0.47
  -1   5   3    3.61    0.49
   0  -5  -3  125.61    7.70
   0  -5  -3  139.27    7.73
   0  -5  -3  135.39    7.72
   0   5   3  154.80    7.70
   0   5   3  152.54    7.72
   0   5   3  148.00    7.74
   0   5   3  147.93    7.65
   0   5   3  145.89    7.66
  -1  -5  -3   21.64    1.49
  -1  -5  -3   23.30    1.46
  -1  -5  -3   20.67    1.38
   1   5   3   27.53    1.37
   1   5   3   24.33    1.49
   1   5   3   24.03    1.35
   1   5   3   23.31    1.42
   1   5   3   24.09    1.37
  -2  -5  -3    0.78    0.17
  -2  -5  -3    0.69    0.16
  -2  -5  -3    0.39    0.28
  -2  -5  -3    0.71    0.33
   2   5   3    0.69    0.20
   2   5   3    0.63    0.30
   2   5   3    0.87    0.25
   2   5   3    0.94    0.18
  -3  -5  -3   70.74    4.03
  -3  -5  -3   69.83    4.13
  -3  -5  -3   75.58    3.99
  -3  -5  -3   80.02    3.96
   3   5   3   73.86    3.98
   3   5   3   75.31    4.03
   3   5   3   70.89    4.00
   3   5   3   73.29    4.11
  -4  -5  -3   14.62    1.11
  -4  -5  -3   15.94    0.87
  -4  -5  -3   13.25    0.84
  -4  -5  -3   15.24    0.91
   4   5   3   12.67    0.92
   4   5   3   15.27    0.94
   4   5   3   13.86    1.03
   4   5   3   13.68    0.96
  -5  -5  -3    4.87    0.43
  -5  -5  -3    3.78    0.66
  -5  -5  -3    4.52    0.41
  -5  -5  -3    4.51    0.42
   5   5   3    4.49    0.58
   5   5   3    4.17    0.52
   5   5   3    3.94    0.46
   5   5   3    4.87    0.57
   5   5   3    4.40    0.48
  -6  -5  -3    3.69    0.51
  -6  -5  -3    4.82    0.51
  -6  -5  -3    5.66    0.52
  -6  -5  -3    3.65    0.73
   6   5   3    5.23    0.64
   6   5   3    4.65    0.68
   6   5   3    4.83    0.47
   6   5   3    5.83    0.49
   6   5   3    4.81    0.61
  -7  -5  -3    0.46    0.64
  -7  -5  -3   -0.13    0.27
  -7  -5  -3   -0.04    0.34
   7   5   3    0.21    0.36
   7   5   3    0.13    0.24
   7   5   3    0.60    0.53
   7   5   3    0.19    0.19
  -8  -5  -3    6.96    1.04
  -8  -5  -3    5.86    0.63
   8   5   3    5.81    0.96
   8   5   3    7.21    0.47
   8   5   3    5.33    0.46
   8   5   3    5.27    0.75
  -9  -5  -3   -0.64    0.87
  -9  -5  -3    0.64    0.38
   9   5   3   -0.37    0.86
   9   5   3   -0.56    0.57
 -10  -5  -3    3.76    0.63
 -10  -5  -3    4.10    1.29
  10   5   3    4.41    1.36
  10   5   3    4.77    0.91
   7  -6  -3    0.56    0.92
   7  -6  -3   -0.30    0.73
  -7   6   3    0.45    0.54
  -7   6   3    0.78    1.32
   6  -6  -3    1.82    0.64
   6  -6  -3    1.62    0.82
  -6   6   3    1.36    0.50
  -6   6   3    1.27    1.10
   5  -6  -3    0.47    0.50
   5  -6  -3    0.29    0.69
  -5   6   3   -0.65    0.81
  -5   6   3    0.39    0.22
  -5   6   3   -0.20    0.42
   4  -6  -3    0.50    0.40
   4  -6  -3    0.31    0.52
  -4   6   3   -0.02    0.19
  -4   6   3   -0.45    0.37
  -4   6   3    0.06    0.41
  -4   6   3    1.19    0.71
   3  -6  -3    2.41    0.46
  -3   6   3    3.12    0.52
  -3   6   3    4.96    0.62
  -3   6   3    3.30    0.74
   2  -6  -3   35.65    2.19
   2  -6  -3   37.70    2.18
   2  -6  -3   37.65    2.32
  -2   6   3   39.07    2.24
  -2   6   3   40.15    2.26
  -2   6   3   38.09    2.16
  -2   6   3   37.80    2.43
  -2   6   3   37.89    2.34
   1  -6  -3   10.88    0.88
   1  -6  -3   12.05    0.97
   1  -6  -3    9.59    0.90
  -1   6   3   12.43    0.88
  -1   6   3   11.12    0.81
  -1   6   3   10.95    0.94
  -1   6   3   11.87    0.80
  -1   6   3   11.37    0.76
  -1   6   3   12.60    0.94
   0  -6  -3   15.74    1.18
   0  -6  -3   15.88    1.23
   0  -6  -3   17.47    1.25
   0   6   3   19.04    1.12
   0   6   3   18.34    1.25
   0   6   3   17.87    1.12
   0   6   3   20.77    1.18
   0   6   3   19.56    1.19
  -1  -6  -3   -0.12    0.33
  -1  -6  -3    0.22    0.22
  -1  -6  -3   -0.07    0.31
   1   6   3    0.01    0.19
   1   6   3   -0.64    0.31
   1   6   3   -0.16    0.16
   1   6   3   -0.04    0.24
   1   6   3   -0.04    0.17
  -2  -6  -3    0.76    0.23
  -2  -6  -3    0.76    0.42
  -2  -6  -3    0.83    0.37
  -2  -6  -3    1.30    0.21
   2   6   3    1.32    0.27
   2   6   3    1.03    0.38
   2   6   3    1.38    0.22
   2   6   3    1.22    0.30
  -3  -6  -3   24.88    1.80
  -3  -6  -3   28.60    1.62
  -3  -6  -3   28.11    1.72
  -3  -6  -3   29.50    1.60
   3   6   3   28.90    1.60
   3   6   3   28.24    1.78
   3   6   3   27.66    1.68
   3   6   3   28.42    1.65
  -4  -6  -3    2.85    0.59
  -4  -6  -3    2.35    0.27
  -4  -6  -3    2.26    0.33
  -4  -6  -3    1.76    0.23
   4   6   3    2.56    0.42
   4   6   3    2.95    0.41
   4   6   3    2.56    0.38
   4   6   3    2.56    0.42
   4   6   3    2.24    0.52
  -5  -6  -3    2.54    0.67
  -5  -6  -3    2.59    0.30
  -5  -6  -3    2.66    0.29
  -5  -6  -3    2.60    0.35
   5   6   3    2.17    0.44
   5   6   3    3.24    0.41
   5   6   3    1.47    0.50
   5   6   3    1.90    0.39
   5   6   3    2.36    0.43
  -6  -6  -3    0.90    0.35
  -6  -6  -3    1.77    0.30
  -6  -6  -3    2.23    0.68
  -6  -6  -3    1.59    0.28
   6   6   3    0.83    0.32
   6   6   3    0.72    0.44
   6   6   3    0.61    0.42
   6   6   3    1.02    0.35
  -7  -6  -3   -0.05    0.68
  -7  -6  -3    0.66    0.28
  -7  -6  -3    1.26    0.34
   7   6   3    0.94    0.35
   7   6   3    1.04    0.29
   7   6   3    0.53    0.44
   7   6   3    0.49    0.59
  -8  -6  -3    4.07    1.03
  -8  -6  -3    2.94    0.43
   8   6   3    3.75    0.44
   8   6   3    3.22    0.82
   8   6   3    3.42    0.69
   8   6   3    3.09    0.43
  -9  -6  -3    2.59    0.47
  -9  -6  -3    3.55    1.07
   9   6   3    2.53    1.07
   9   6   3    2.63    0.72
 -10  -6  -3    0.71    0.41
 -10  -6  -3    1.89    1.20
  10   6   3    1.45    1.23
  10   6   3    0.66    0.85
   6  -7  -3    0.26    0.97
   6  -7  -3   -0.30    0.68
  -6   7   3   -0.11    1.16
  -6   7   3    0.76    0.52
   5  -7  -3   -1.28    0.81
   5  -7  -3    0.71    0.58
  -5   7   3    0.26    1.01
  -5   7   3    0.88    0.49
   4  -7  -3    1.31    0.72
   4  -7  -3    1.59    0.56
  -4   7   3    0.86    0.44
  -4   7   3    1.32    0.29
  -4   7   3    1.16    0.82
   3  -7  -3   -0.20    0.38
   3  -7  -3    0.36    0.58
  -3   7   3   -0.08    0.28
  -3   7   3   -0.73    0.33
  -3   7   3    0.05    0.52
  -3   7   3    0.43    0.60
  -3   7   3    0.02    0.37
   2  -7  -3   44.03    2.47
   2  -7  -3   41.47    2.59
  -2   7   3   38.95    2.39
  -2   7   3   43.92    2.61
  -2   7   3   42.79    2.54
  -2   7   3   42.43    2.43
   1  -7  -3    0.49    0.46
   1  -7  -3    0.47    0.40
   1  -7  -3    0.26    0.46
  -1   7   3    0.44    0.40
  -1   7   3   -0.26    0.37
  -1   7   3    0.43    0.34
  -1   7   3    0.95    0.27
  -1   7   3    1.29    0.52
   0  -7  -3   36.83    2.50
   0  -7  -3   44.73    2.59
   0  -7  -3   39.70    2.54
   0   7   3   44.03    2.60
   0   7   3   47.64    2.50
   0   7   3   45.59    2.47
   0   7   3   42.72    2.51
  -1  -7  -3   -0.52    0.26
  -1  -7  -3   -0.26    0.39
  -1  -7  -3    0.90    0.46
   1   7   3    0.12    0.32
   1   7   3    0.38    0.43
   1   7   3    0.16    0.22
   1   7   3   -0.28    0.25
   1   7   3    0.28    0.25
  -2  -7  -3    4.25    0.68
  -2  -7  -3    4.09    0.59
  -2  -7  -3    3.26    0.38
  -2  -7  -3    2.69    0.42
   2   7   3    3.89    0.47
   2   7   3    4.15    0.67
   2   7   3    3.91    0.53
  -3  -7  -3    0.84    0.25
  -3  -7  -3    1.62    0.43
  -3  -7  -3    1.00    0.26
  -3  -7  -3    1.18    0.53
   3   7   3    1.62    0.53
   3   7   3    0.63    0.23
   3   7   3    0.95    0.33
   3   7   3    0.99    0.40
  -4  -7  -3   22.91    1.66
  -4  -7  -3   22.24    1.29
  -4  -7  -3   22.44    1.33
   4   7   3   21.90    1.41
   4   7   3   21.05    1.44
   4   7   3   22.65    1.39
   4   7   3   20.95    1.33
   4   7   3   21.93    1.55
  -5  -7  -3    1.44    0.24
  -5  -7  -3    0.96    0.18
  -5  -7  -3    0.72    0.62
   5   7   3    1.75    0.42
   5   7   3    1.70    0.37
   5   7   3    1.16    0.39
   5   7   3    1.61    0.41
  -6  -7  -3    3.72    0.87
  -6  -7  -3    2.94    0.36
  -6  -7  -3    3.98    0.39
   6   7   3    2.39    0.57
   6   7   3    3.17    0.49
   6   7   3    3.48    0.51
   6   7   3    3.14    0.53
  -7  -7  -3    1.99    0.86
  -7  -7  -3    2.72    0.38
  -7  -7  -3    2.21    0.34
   7   7   3    1.54    0.64
   7   7   3    2.40    0.44
   7   7   3    2.99    0.60
   7   7   3    3.86    0.52
  -8  -7  -3    0.20    0.86
  -8  -7  -3   -0.60    0.28
   8   7   3    0.58    0.58
   8   7   3    0.50    0.68
   8   7   3    0.34    0.52
   8   7   3    0.14    0.31
  -9  -7  -3    3.42    0.53
  -9  -7  -3    5.17    1.22
   9   7   3    5.15    0.87
   9   7   3    4.10    1.04
 -10  -7  -3    0.52    0.39
 -10  -7  -3    0.69    1.38
  10   7   3    0.75    0.88
  10   7   3   -0.14    1.15
   5  -8  -3    0.81    0.98
  -5   8   3   -1.41    1.11
  -5   8   3   -0.10    0.45
  -5   8   3   -1.09    0.62
   4  -8  -3    2.36    0.92
  -4   8   3    1.71    0.97
  -4   8   3    2.79    0.41
  -4   8   3    2.02    0.52
  -4   8   3    2.73    0.64
   3  -8  -3    4.83    0.97
  -3   8   3    5.28    0.67
  -3   8   3    4.17    0.57
  -3   8   3    4.08    0.54
  -3   8   3    5.36    0.96
   2  -8  -3    1.21    0.51
   2  -8  -3   -0.12    0.64
  -2   8   3   -0.16    0.68
  -2   8   3    0.29    0.43
  -2   8   3    0.27    0.35
  -2   8   3   -0.11    0.59
   1  -8  -3    5.20    0.83
   1  -8  -3    6.20    0.82
  -1   8   3    5.63    0.77
  -1   8   3    5.68    0.69
  -1   8   3    5.49    0.88
  -1   8   3    5.44    0.53
   0  -8  -3   -0.17    0.48
   0  -8  -3   -0.30    0.49
   0  -8  -3    0.56    0.49
   0   8   3    0.45    0.56
   0   8   3   -0.10    0.38
   0   8   3    0.15    0.33
  -1  -8  -3    1.47    0.59
  -1  -8  -3    1.08    0.44
  -1  -8  -3    0.82    0.51
   1   8   3    1.92    0.36
   1   8   3    1.74    0.42
   1   8   3    1.95    0.63
  -2  -8  -3    9.90    0.98
  -2  -8  -3   10.02    1.07
  -2  -8  -3    8.32    0.81
   2   8   3   10.75    0.72
   2   8   3   10.55    0.82
  -3  -8  -3   11.38    0.86
  -3  -8  -3   10.64    1.17
  -3  -8  -3   11.39    1.04
   3   8   3   12.80    0.82
   3   8   3   11.79    0.98
   3   8   3   12.70    0.92
  -4  -8  -3    4.73    0.82
  -4  -8  -3    3.20    0.45
   4   8   3    3.78    0.51
   4   8   3    2.82    0.42
   4   8   3    2.56    0.60
   4   8   3    3.35    0.53
  -5  -8  -3   -0.09    0.23
  -5  -8  -3   -0.43    0.63
   5   8   3    0.45    0.39
   5   8   3    0.44    0.44
   5   8   3    0.17    0.34
   5   8   3    0.38    0.41
  -6  -8  -3    3.58    0.41
  -6  -8  -3    2.37    0.26
  -6  -8  -3    3.55    0.92
   6   8   3    3.05    0.58
   6   8   3    2.53    0.54
   6   8   3    2.77    0.59
   6   8   3    3.24    0.59
  -7  -8  -3    0.85    0.26
  -7  -8  -3    2.05    0.87
  -7  -8  -3    1.75    0.30
   7   8   3    1.43    0.47
   7   8   3    0.96    0.61
   7   8   3    1.40    0.56
   7   8   3    2.18    0.55
  -8  -8  -3   -0.52    0.26
  -8  -8  -3    1.11    1.09
   8   8   3    0.17    0.42
   8   8   3   -0.41    0.61
   8   8   3    0.31    0.72
  -9  -8  -3    0.31    0.34
  -9  -8  -3    1.39    1.17
   9   8   3    0.27    0.41
   9   8   3    1.13    0.82
   9   8   3    1.68    0.91
 -10  -8  -3   -0.09    1.35
 -10  -8  -3    0.30    0.37
  10   8   3   -0.09    1.09
  10   8   3   -0.27    1.01
   4  -9  -3    0.68    1.06
  -4   9   3    2.13    1.18
  -4   9   3    1.03    0.47
  -4   9   3    0.78    0.67
   3  -9  -3    4.54    1.05
  -3   9   3    3.12    0.57
  -3   9   3    3.72    1.03
  -3   9   3    4.19    0.57
  -3   9   3    3.67    0.72
   2  -9  -3   -0.33    0.77
   2  -9  -3    0.22    0.59
  -2   9   3   -0.30    0.49
  -2   9   3   -0.74    0.38
  -2   9   3    0.95    0.75
   1  -9  -3    3.89    0.77
   1  -9  -3    3.48    0.87
  -1   9   3    4.19    0.65
  -1   9   3    4.59    0.74
   0  -9  -3    3.24    0.74
   0  -9  -3    1.61    0.63
   0   9   3    1.58    0.50
   0   9   3    1.18    0.51
  -1  -9  -3    0.42    0.60
  -1  -9  -3    0.09    0.61
  -1  -9  -3    0.29    0.54
   1   9   3    0.20    0.33
   1   9   3    0.91    0.46
  -2  -9  -3    9.82    1.06
  -2  -9  -3    9.66    0.87
  -2  -9  -3    7.51    1.04
   2   9   3    9.82    0.73
   2   9   3    7.82    0.84
  -3  -9  -3    6.58    0.74
  -3  -9  -3    6.79    1.04
   3   9   3    6.99    0.77
   3   9   3    7.17    0.61
   3   9   3    8.53    0.99
  -4  -9  -3    3.09    0.47
  -4  -9  -3    3.67    0.92
   4   9   3    3.82    0.72
   4   9   3    4.17    0.52
   4   9   3    5.10    0.68
  -5  -9  -3    2.24    0.84
  -5  -9  -3    0.80    0.33
   5   9   3    0.91    0.40
   5   9   3    2.38    0.60
   5   9   3    0.46    0.48
  -6  -9  -3    0.38    0.83
  -6  -9  -3   -0.14    0.28
   6   9   3   -0.04    0.51
   6   9   3    0.63    0.50
   6   9   3    0.31    0.54
  -7  -9  -3    1.56    1.05
   7   9   3    0.11    0.57
   7   9   3    0.80    0.53
   7   9   3    0.28    0.60
  -8  -9  -3    0.17    1.06
  -8  -9  -3    0.86    0.32
   8   9   3    1.83    0.79
   8   9   3    0.83    0.54
   8   9   3    1.45    0.77
  -9  -9  -3   -1.04    1.24
  -9  -9  -3   -0.82    0.28
   9   9   3    0.48    0.48
   9   9   3   -0.08    0.83
   9   9   3    0.07    0.89
   3 -10  -3   -0.94    1.05
  -3  10   3    0.08    0.77
  -3  10   3    0.45    1.08
   2 -10  -3    0.48    0.74
   2 -10  -3   -0.63    0.96
  -2  10   3    0.21    0.84
  -2  10   3   -1.08    0.61
   1 -10  -3    4.04    0.84
   1 -10  -3    2.63    0.98
  -1  10   3    3.38    0.72
  -1  10   3    4.08    0.78
   0 -10  -3    1.41    0.73
   0 -10  -3    1.74    0.87
   0  10   3    0.94    0.55
   0  10   3    0.26    0.56
  -1 -10  -3    0.15    0.78
  -1 -10  -3    1.11    0.76
  -1 -10  -3    1.34    0.71
   1  10   3    1.00    0.44
   1  10   3    1.32    0.56
  -2 -10  -3    0.22    0.56
  -2 -10  -3   -0.27    0.85
   2  10   3    1.26    0.54
   2  10   3    0.86    0.37
  -3 -10  -3    7.59    1.19
  -3 -10  -3    8.26    0.86
   3  10   3    8.34    0.92
   3  10   3    7.50    1.05
   3  10   3    9.28    0.73
  -4 -10  -3    0.05    0.44
  -4 -10  -3    0.16    0.89
   4  10   3    0.37    0.52
   4  10   3   -0.03    0.35
   4  10   3    0.12    0.72
  -5 -10  -3    1.03    0.94
   5  10   3    2.16    0.63
   5  10   3    1.26    0.45
   5  10   3    1.77    0.69
  -6 -10  -3    2.12    1.09
   6  10   3    0.61    0.66
   6  10   3    1.00    0.55
   6  10   3    0.94    0.68
  -7 -10  -3    0.17    1.18
   7  10   3   -0.04    0.61
   7  10   3    1.50    0.76
   7  10   3    1.21    0.69
  -8 -10  -3    1.85    1.28
   8  10   3    2.37    0.89
   8  10   3    0.60    0.66
  -9 -10  -3   -1.48    1.44
   9  10   3    0.33    0.60
   9  10   3    0.23    1.00
   2 -11  -3    0.00    0.82
  -2  11   3   -0.69    0.86
  -2  11   3    0.79    0.77
   1 -11  -3    0.26    0.89
  -1  11   3    0.23    0.73
  -1  11   3    0.61    0.76
   0 -11  -3    1.14    0.87
   0  11   3    0.43    0.70
   0  11   3    0.77    1.00
   0  11   3    1.43    0.64
  -1 -11  -3    0.85    0.98
   1  11   3    0.32    0.85
   1  11   3    0.20    0.63
   1  11   3   -0.62    0.47
  -2 -11  -3    1.45    0.99
   2  11   3    3.70    0.80
   2  11   3    1.15    0.93
  -3 -11  -3   -1.38    0.91
   3  11   3    0.24    0.61
   3  11   3    0.17    0.40
   3  11   3    0.46    0.84
  -4 -11  -3   -0.65    1.05
   4  11   3   -0.41    0.74
   4  11   3    0.17    0.59
   4  11   3    0.57    0.41
  -5 -11  -3    0.08    1.12
   5  11   3   -0.74    0.74
   5  11   3   -0.34    0.45
   5  11   3   -0.33    0.68
  -6 -11  -3    1.36    1.21
   6  11   3   -0.14    0.74
   6  11   3    0.30    0.75
  -7 -11  -3    3.84    1.50
   7  11   3    2.99    0.85
   7  11   3    3.51    0.94
  -8 -11  -3   -0.68    1.29
   8  11   3   -0.82    0.78
   8  11   3    0.60    0.92
   0 -12  -3    1.47    1.15
   0  12   3   -0.68    1.11
   0  12   3   -0.64    0.72
   0  12   3    1.02    0.70
  -1 -12  -3   -0.34    1.14
   1  12   3    0.40    0.76
   1  12   3    1.39    0.58
   1  12   3   -1.65    1.04
  -2 -12  -3   -0.66    1.11
   2  12   3    1.57    0.80
   2  12   3   -0.58    0.47
   2  12   3   -1.13    0.98
  -3 -12  -3   -3.12    1.15
   3  12   3   -1.08    0.73
   3  12   3    0.97    1.02
  -4 -12  -3   -0.48    1.18
   4  12   3    0.45    0.76
   4  12   3    1.91    1.05
  -5 -12  -3   -1.82    1.25
   5  12   3   -0.96    0.75
   5  12   3    0.65    0.89
  -6 -12  -3    0.56    1.28
   6  12   3    1.33    0.92
   6  12   3   -1.46    0.80
  -7 -12  -3    2.92    1.54
   7  12   3    1.20    1.02
   7  12   3    0.41    0.87
   6  12  -4    0.94    0.94
   6  12  -4    1.40    0.98
   5  12  -4   -0.96    0.83
   5  12  -4   -0.12    0.87
  -5 -12   4    0.19    1.15
   4  12  -4    1.83    0.99
   4  12  -4   -0.25    0.82
  -4 -12   4    1.43    1.20
   3  12  -4    2.06    0.91
   3  12  -4    1.66    0.91
  -3 -12   4    1.06    1.08
   2  12  -4   -1.01    0.79
   2  12  -4   -0.69    0.93
  -2 -12   4    0.45    1.16
   7  11  -4    0.89    0.87
   7  11  -4   -0.66    0.75
  -7 -11   4   -0.33    1.13
  -7 -11   4    0.24    0.32
   6  11  -4    0.23    0.82
   6  11  -4   -0.73    0.75
  -6 -11   4    2.22    1.13
  -6 -11   4    0.35    0.30
   5  11  -4    1.39    0.78
   5  11  -4    0.25    0.78
  -5 -11   4    0.59    0.31
  -5 -11   4    1.59    1.16
   4  11  -4   -0.14    0.75
   4  11  -4    2.32    0.77
  -4 -11   4   -0.24    0.96
  -4 -11   4    1.23    0.37
   3  11  -4    4.85    0.96
   3  11  -4    5.60    0.92
  -3 -11   4    6.69    1.29
  -3 -11   4    5.98    0.63
   2  11  -4    0.58    0.65
   2  11  -4    0.94    0.83
  -2 -11   4    0.66    0.91
  -2 -11   4    0.42    0.45
   1  11  -4    1.21    0.66
   1  11  -4    0.34    0.82
  -1 -11   4    1.43    0.99
  -1 -11   4    0.42    0.52
   0  11  -4    1.17    0.73
   0  11  -4   -1.05    0.76
   0  11  -4    1.08    0.91
   0 -11   4    0.70    0.64
  -1  11  -4    1.62    0.95
  -1  11  -4    1.07    0.78
  -1  11  -4   -0.44    0.69
   1 -11   4    1.49    0.75
   8  10  -4    1.28    0.79
   8  10  -4    1.08    0.92
  -8 -10   4    1.48    0.37
  -8 -10   4    3.50    1.19
   7  10  -4    2.89    0.78
   7  10  -4    2.92    0.88
  -7 -10   4    4.18    1.19
  -7 -10   4    2.77    0.39
   6  10  -4    3.98    0.92
   6  10  -4    3.25    0.77
  -6 -10   4    4.02    1.13
  -6 -10   4    3.61    0.46
   5  10  -4    2.86    0.70
   5  10  -4    2.61    0.72
  -5 -10   4    2.31    0.33
  -5 -10   4    2.85    0.97
   4  10  -4   -1.28    0.57
   4  10  -4   -0.17    0.61
  -4 -10   4    0.48    0.82
  -4 -10   4    0.17    0.26
   3  10  -4    0.18    0.60
   3  10  -4    0.76    0.61
  -3 -10   4    0.55    0.78
  -3 -10   4    0.94    0.32
   2  10  -4    6.11    0.81
   2  10  -4    4.31    0.86
  -2 -10   4    6.52    1.03
  -2 -10   4    5.77    0.63
   1  10  -4    0.39    0.32
   1  10  -4    0.58    0.54
   1  10  -4    0.33    0.67
  -1 -10   4    0.13    0.40
  -1 -10   4    0.44    0.80
   0  10  -4    2.46    0.70
   0  10  -4    3.13    0.83
   0  10  -4    3.14    0.63
   0  10  -4    2.77    0.69
   0 -10   4    4.97    0.67
   0 -10   4    4.39    0.96
  -1  10  -4    0.81    0.80
  -1  10  -4    1.55    0.68
  -1  10  -4    2.44    0.73
  -1  10  -4    1.71    0.69
   1 -10   4    0.29    0.61
  -2  10  -4   -0.16    0.91
  -2  10  -4    0.62    0.62
  -2  10  -4   -0.23    0.65
  -2  10  -4   -0.44    0.94
   2 -10   4   -1.21    0.69
   9   9  -4    0.43    0.76
   9   9  -4    1.92    1.00
  -9  -9   4    0.99    0.30
  -9  -9   4    1.51    1.09
   8   9  -4    0.50    0.85
   8   9  -4    0.31    0.60
  -8  -9   4   -1.41    0.92
  -8  -9   4    0.80    0.30
   7   9  -4    2.18    0.77
   7   9  -4    2.41    0.65
  -7  -9   4    3.07    0.40
  -7  -9   4    2.68    1.02
   6   9  -4    0.90    0.54
   6   9  -4    1.57    0.64
  -6  -9   4    1.16    0.27
  -6  -9   4   -0.42    0.76
   5   9  -4    0.92    0.57
   5   9  -4    1.59    0.57
  -5  -9   4    1.63    0.28
  -5  -9   4    1.62    0.82
   4   9  -4    1.71    0.57
   4   9  -4    1.56    0.56
  -4  -9   4    0.73    0.23
  -4  -9   4    1.76    0.74
   3   9  -4    4.60    0.66
   3   9  -4    5.58    0.74
  -3  -9   4    5.49    0.93
  -3  -9   4    3.91    0.45
   2   9  -4    1.14    0.53
   2   9  -4    0.57    0.47
  -2  -9   4   -0.21    0.27
  -2  -9   4    0.97    0.64
   1   9  -4    4.57    0.52
   1   9  -4    4.53    0.75
   1   9  -4    4.39    0.61
   1   9  -4    4.16    0.49
  -1  -9   4    5.67    0.88
  -1  -9   4    3.87    0.51
   0   9  -4    0.38    0.43
   0   9  -4   -0.12    0.43
   0   9  -4   -0.21    0.46
   0   9  -4    0.81    0.63
   0  -9   4    0.37    0.64
   0  -9   4    0.17    0.38
  -1   9  -4    1.11    0.50
  -1   9  -4    0.65    0.63
  -1   9  -4    2.32    1.07
  -1   9  -4    0.99    0.58
  -1   9  -4    0.08    0.62
   1  -9   4    2.12    0.55
  -2   9  -4    2.14    0.84
  -2   9  -4    2.08    0.76
  -2   9  -4    1.99    0.57
  -2   9  -4    2.05    0.58
   2  -9   4    0.45    0.60
  -3   9  -4    1.33    0.63
  -3   9  -4    0.83    0.99
  -3   9  -4    1.68    0.82
  -3   9  -4    0.56    0.57
   3  -9   4    0.44    0.62
  -4   9  -4   -0.57    0.92
  -4   9  -4   -0.67    1.24
  -4   9  -4   -0.51    0.56
  -4   9  -4   -0.60    0.65
   4  -9   4    1.39    0.72
   9   8  -4    4.31    1.05
   9   8  -4    2.47    0.72
  -9  -8   4    3.81    0.45
  -9  -8   4    5.26    1.19
   8   8  -4    1.22    0.56
   8   8  -4    0.20    0.78
  -8  -8   4   -0.33    0.87
  -8  -8   4    0.53    0.24
   7   8  -4    0.03    0.45
   7   8  -4   -0.83    0.58
  -7  -8   4    0.14    0.23
  -7  -8   4   -0.12    0.69
   6   8  -4   10.79    0.95
   6   8  -4   10.61    1.12
  -6  -8   4   10.32    1.27
  -6  -8   4   10.50    0.71
   5   8  -4   15.22    1.26
   5   8  -4   17.57    1.22
  -5  -8   4   16.65    0.98
  -5  -8   4   14.28    1.41
   4   8  -4    7.05    0.80
   4   8  -4    7.95    0.82
  -4  -8   4    7.52    1.04
  -4  -8   4    7.46    0.52
   3   8  -4   27.00    1.64
   3   8  -4   22.59    1.65
  -3  -8   4   26.60    1.46
  -3  -8   4   26.08    1.82
   2   8  -4    0.16    0.33
   2   8  -4    0.32    0.44
  -2  -8   4    0.69    0.52
  -2  -8   4   -0.22    0.22
   1   8  -4    1.52    0.34
   1   8  -4    1.24    0.51
   1   8  -4    1.38    0.39
   1   8  -4    1.82    0.29
  -1  -8   4    1.62    0.32
  -1  -8   4    1.48    0.61
  -1  -8   4    1.49    0.33
   0   8  -4    1.53    0.46
   0   8  -4    1.61    0.42
   0   8  -4    1.97    0.53
   0   8  -4    1.97    0.45
   0  -8   4    2.02    0.36
   0  -8   4    2.26    0.62
  -1   8  -4    5.82    0.79
  -1   8  -4    4.35    0.74
  -1   8  -4    5.64    0.70
  -1   8  -4    5.23    0.61
  -1   8  -4    4.03    0.68
   1  -8   4    4.94    0.61
  -2   8  -4    0.32    0.41
  -2   8  -4    0.47    0.43
  -2   8  -4   -1.49    0.62
  -2   8  -4   -1.25    0.51
   2  -8   4   -0.19    0.40
  -3   8  -4    0.38    0.68
  -3   8  -4    1.54    0.52
  -3   8  -4    0.81    0.48
  -3   8  -4    2.27    0.94
   3  -8   4    0.68    0.53
  -4   8  -4    1.36    1.11
  -4   8  -4    0.80    0.74
  -4   8  -4    1.75    0.55
  -4   8  -4    1.12    0.51
   4  -8   4    2.08    0.61
  -5   8  -4    1.86    1.32
  -5   8  -4    0.95    0.86
  -5   8  -4    2.15    0.67
  -5   8  -4    2.00    0.64
   5  -8   4    0.48    0.67
  10   7  -4    1.87    1.12
  10   7  -4    0.74    0.97
 -10  -7   4    0.78    1.02
 -10  -7   4    0.86    0.35
   9   7  -4   -0.59    0.62
   9   7  -4   -0.10    0.86
  -9  -7   4   -0.58    0.29
  -9  -7   4    0.31    0.86
   8   7  -4    0.87    0.71
   8   7  -4   -0.18    0.53
  -8  -7   4    0.65    0.40
  -8  -7   4    0.40    0.25
  -8  -7   4    0.19    0.81
   7   7  -4    0.55    0.58
   7   7  -4    0.58    0.46
  -7  -7   4    0.65    0.19
  -7  -7   4    1.34    0.67
  -7  -7   4    0.35    0.26
  -7  -7   4    0.66    0.21
   6   7  -4   -0.24    0.45
   6   7  -4    0.18    0.37
  -6  -7   4    0.33    0.19
  -6  -7   4    1.16    0.65
   5   7  -4    0.45    0.43
   5   7  -4    0.26    0.34
  -5  -7   4    0.71    0.19
  -5  -7   4   -0.04    0.56
   4   7  -4   10.82    0.87
   4   7  -4   11.78    0.91
  -4  -7   4    9.81    1.05
  -4  -7   4   11.00    0.69
   3   7  -4   11.79    0.91
   3   7  -4   10.83    0.86
  -3  -7   4   10.72    0.68
  -3  -7   4   11.50    1.05
  -3  -7   4   11.08    0.77
   2   7  -4    0.23    0.37
   2   7  -4    0.37    0.37
   2   7  -4    0.42    0.29
  -2  -7   4    0.58    0.18
  -2  -7   4    0.44    0.44
   1   7  -4    0.33    0.28
   1   7  -4    0.37    0.19
   1   7  -4    0.39    0.38
   1   7  -4    0.77    0.38
   1   7  -4    0.47    0.28
  -1  -7   4    0.31    0.43
  -1  -7   4   -0.05    0.22
  -1  -7   4    0.58    0.22
   0   7  -4    0.17    0.39
   0   7  -4   -0.78    0.39
   0   7  -4    0.06    0.35
   0   7  -4    0.04    0.27
   0   7  -4    0.17    0.29
   0   7  -4   -0.12    0.23
   0  -7   4   -0.01    0.23
   0  -7   4    0.13    0.43
  -1   7  -4    5.74    0.78
  -1   7  -4    8.34    0.80
  -1   7  -4    8.37    0.81
  -1   7  -4    7.79    0.66
  -1   7  -4    8.11    0.75
  -1   7  -4    6.05    0.86
  -1   7  -4    7.35    0.64
   1  -7   4    7.93    0.66
  -2   7  -4    0.08    0.36
  -2   7  -4   -0.04    0.50
  -2   7  -4   -0.13    0.38
  -2   7  -4    0.52    0.31
  -2   7  -4    0.30    0.43
  -2   7  -4    0.03    0.50
   2  -7   4   -0.06    0.37
  -3   7  -4    2.13    0.43
  -3   7  -4    1.94    0.44
  -3   7  -4    1.88    0.61
  -3   7  -4    2.31    0.81
   3  -7   4    2.39    0.53
  -4   7  -4    0.12    0.43
  -4   7  -4   -0.28    0.60
  -4   7  -4    0.39    0.86
  -4   7  -4    0.48    0.43
   4  -7   4   -0.60    0.45
  -5   7  -4    0.27    0.65
  -5   7  -4    0.61    0.52
  -5   7  -4    0.26    0.49
  -5   7  -4   -0.09    1.05
   5  -7   4    1.53    0.56
  -6   7  -4    0.89    0.65
  -6   7  -4    0.27    0.60
  -6   7  -4   -1.10    1.39
   6  -7   4   -0.44    0.68
  10   6  -4   -1.67    0.92
 -10  -6   4   -0.86    0.86
 -10  -6   4    0.39    0.36
   9   6  -4    3.85    0.86
   9   6  -4    3.94    0.68
  -9  -6   4    3.53    0.49
  -9  -6   4    3.12    0.87
  -9  -6   4    3.32    0.74
   8   6  -4    0.85    0.50
   8   6  -4    0.53    0.66
  -8  -6   4    0.10    0.23
  -8  -6   4    0.44    0.49
  -8  -6   4    0.97    0.70
   7   6  -4    0.16    0.59
   7   6  -4    0.17    0.39
   7   6  -4    1.26    0.57
  -7  -6   4    1.09    0.32
  -7  -6   4    0.29    0.36
  -7  -6   4    1.82    0.67
  -7  -6   4    1.03    0.28
  -7  -6   4    1.12    0.54
   6   6  -4    0.21    0.56
   6   6  -4    0.03    0.29
   6   6  -4   -0.60    0.38
  -6  -6   4   -0.55    0.40
  -6  -6   4   -0.12    0.18
  -6  -6   4   -0.12    0.51
  -6  -6   4    0.05    0.24
  -6  -6   4   -0.17    0.17
   5   6  -4    4.12    0.54
   5   6  -4    4.84    0.70
   5   6  -4    4.07    0.59
  -5  -6   4    5.38    0.74
  -5  -6   4    4.95    0.40
  -5  -6   4    5.01    0.64
   4   6  -4    9.64    0.77
   4   6  -4    9.87    0.85
   4   6  -4    8.95    0.94
  -4  -6   4   10.08    0.64
  -4  -6   4    9.24    0.93
  -4  -6   4   10.59    0.74
  -4  -6   4   10.89    0.85
   3   6  -4   13.58    1.13
   3   6  -4   12.74    0.93
   3   6  -4   13.89    0.94
  -3  -6   4   13.79    0.80
  -3  -6   4   12.85    0.86
  -3  -6   4   13.49    1.08
  -3  -6   4   13.33    1.00
   2   6  -4   13.34    0.93
   2   6  -4   13.09    1.16
   2   6  -4   13.70    0.98
  -2  -6   4   14.66    0.90
  -2  -6   4   14.58    0.84
  -2  -6   4   15.27    1.09
  -2  -6   4   13.71    1.02
   1   6  -4   16.51    1.15
   1   6  -4   21.19    1.23
   1   6  -4   19.12    1.29
   1   6  -4   20.70    1.33
   1   6  -4   19.88    1.14
   1   6  -4   19.03    1.40
  -1  -6   4   20.84    1.17
  -1  -6   4   23.13    1.39
  -1  -6   4   20.67    1.16
   0   6  -4    0.13    0.23
   0   6  -4   -0.17    0.17
   0   6  -4    0.19    0.30
   0   6  -4   -0.39    0.22
   0   6  -4    0.11    0.30
   0   6  -4   -0.30    0.32
   0   6  -4    1.02    0.45
   0  -6   4   -0.31    0.34
   0  -6   4    0.13    0.20
  -1   6  -4    5.18    0.60
  -1   6  -4    3.42    0.58
  -1   6  -4    5.20    0.53
  -1   6  -4    4.13    0.60
  -1   6  -4    4.94    0.44
  -1   6  -4    5.22    0.62
  -1   6  -4    4.71    0.45
  -1   6  -4    5.54    0.71
   1  -6   4    3.85    0.46
  -2   6  -4   21.39    1.28
  -2   6  -4   19.84    1.43
  -2   6  -4   21.43    1.28
  -2   6  -4   21.00    1.26
  -2   6  -4   21.42    1.37
  -2   6  -4   18.89    1.47
  -2   6  -4   20.62    1.47
  -2   6  -4   18.03    1.40
   2  -6   4   21.99    1.33
  -3   6  -4    1.57    0.70
  -3   6  -4    1.61    0.33
  -3   6  -4    1.21    0.50
  -3   6  -4    1.37    0.33
  -3   6  -4    1.08    0.45
  -3   6  -4    1.24    0.45
   3  -6   4    1.08    0.39
  -4   6  -4    4.30    0.58
  -4   6  -4    4.62    0.64
  -4   6  -4    3.89    0.64
  -4   6  -4    2.76    0.55
  -4   6  -4    3.95    1.00
  -4   6  -4    4.31    0.58
   4  -6   4    4.63    0.67
  -5   6  -4   -0.34    0.93
  -5   6  -4    0.55    0.52
  -5   6  -4    0.55    0.46
  -5   6  -4    0.41    0.39
   5  -6   4    0.49    0.49
  -6   6  -4    2.23    1.20
  -6   6  -4    0.41    0.50
  -6   6  -4    1.36    0.58
  -6   6  -4    1.08    0.64
   6  -6   4    0.82    0.54
  10   5  -4    0.14    0.89
 -10  -5   4   -0.45    0.34
 -10  -5   4    0.86    0.92
   9   5  -4    3.71    0.85
   9   5  -4    2.19    0.62
  -9  -5   4    1.36    0.75
  -9  -5   4    2.21    0.76
  -9  -5   4    2.10    0.43
   8   5  -4    0.91    0.53
   8   5  -4    0.88    0.60
   8   5  -4    0.35    0.44
  -8  -5   4   -0.25    0.49
  -8  -5   4    0.80    0.57
  -8  -5   4    1.31    0.53
  -8  -5   4    0.27    0.26
  -8  -5   4    0.75    0.61
   7   5  -4   19.31    1.35
   7   5  -4   18.46    1.33
   7   5  -4   16.44    1.17
  -7  -5   4   16.83    1.24
  -7  -5   4   16.52    1.21
  -7  -5   4   17.32    1.10
  -7  -5   4   16.54    1.22
  -7  -5   4   18.26    1.38
   6   5  -4   20.61    1.24
   6   5  -4   20.91    1.37
   6   5  -4   19.18    1.37
  -6  -5   4   19.23    1.17
  -6  -5   4   17.83    1.28
  -6  -5   4   19.22    1.22
  -6  -5   4   17.49    1.22
  -6  -5   4   19.39    1.41
   5   5  -4    0.81    0.34
   5   5  -4    0.27    0.44
   5   5  -4    0.29    0.26
  -5  -5   4    0.35    0.16
  -5  -5   4   -0.05    0.14
  -5  -5   4    0.42    0.30
  -5  -5   4    0.41    0.18
  -5  -5   4    0.03    0.42
  -5  -5   4   -0.29    0.27
   4   5  -4    1.03    0.28
   4   5  -4    1.63    0.40
   4   5  -4    1.14    0.33
  -4  -5   4    1.41    0.29
  -4  -5   4    1.75    0.44
  -4  -5   4    0.78    0.30
  -4  -5   4    1.09    0.09
  -4  -5   4    1.18    0.08
  -4  -5   4    1.26    0.19
   3   5  -4   11.44    0.81
   3   5  -4   11.43    0.83
   3   5  -4   12.36    0.95
  -3  -5   4   11.16    0.83
  -3  -5   4   11.94    0.70
  -3  -5   4   11.93    0.77
  -3  -5   4   12.53    0.94
   2   5  -4    6.80    0.68
   2   5  -4    6.49    0.56
   2   5  -4    6.80    0.55
  -2  -5   4    6.31    0.48
  -2  -5   4    6.70    0.57
  -2  -5   4    6.86    0.44
  -2  -5   4    7.01    0.67
   1   5  -4    0.50    0.20
   1   5  -4    0.78    0.33
   1   5  -4    0.59    0.11
   1   5  -4    0.57    0.25
  -1  -5   4    0.54    0.13
  -1  -5   4    0.55    0.26
  -1  -5   4    0.54    0.16
  -1  -5   4    0.24    0.29
   0   5  -4   13.00    0.87
   0   5  -4   12.62    0.79
   0   5  -4   13.35    0.88
   0   5  -4   11.70    0.79
   0   5  -4   11.25    0.91
   0  -5   4   12.83    0.74
   0  -5   4   12.48    0.78
   0  -5   4   12.69    0.92
   0  -5   4   10.56    0.86
  -1   5  -4    1.85    0.32
  -1   5  -4    1.91    0.38
  -1   5  -4    1.53    0.25
  -1   5  -4    1.57    0.35
  -1   5  -4    1.96    0.26
  -1   5  -4    1.51    0.34
  -1   5  -4    1.90    0.35
   1  -5   4    1.26    0.40
   1  -5   4    1.55    0.28
  -2   5  -4   10.59    0.73
  -2   5  -4   11.02    0.71
  -2   5  -4    9.65    0.78
  -2   5  -4    9.35    0.86
  -2   5  -4   10.34    0.82
  -2   5  -4    9.57    0.87
  -2   5  -4   11.46    0.73
   2  -5   4   10.70    0.96
   2  -5   4   10.28    0.77
  -3   5  -4   19.23    1.11
  -3   5  -4   19.33    1.16
  -3   5  -4   18.57    1.21
  -3   5  -4   17.31    1.33
  -3   5  -4   18.22    1.08
  -3   5  -4   15.77    1.22
  -3   5  -4   16.67    1.18
   3  -5   4   16.66    1.43
   3  -5   4   16.13    1.18
  -4   5  -4    7.51    0.92
  -4   5  -4    9.30    0.79
  -4   5  -4    9.53    0.72
  -4   5  -4    8.20    0.82
  -4   5  -4    9.52    0.79
  -4   5  -4    8.99    0.68
   4  -5   4    9.14    0.82
   4  -5   4    8.10    1.21
  -5   5  -4   -0.25    0.34
  -5   5  -4   -0.01    0.45
  -5   5  -4   -0.34    0.40
  -5   5  -4   -0.31    0.35
   5  -5   4   -0.10    0.45
   5  -5   4   -0.03    0.85
   5  -5   4    0.23    0.35
  -6   5  -4    1.11    0.50
  -6   5  -4   -0.67    0.40
  -6   5  -4    0.21    0.92
   6  -5   4   -0.79    0.43
   6  -5   4    0.55    0.44
  -7   5  -4    0.29    1.21
  -7   5  -4   -0.50    0.65
   7  -5   4    0.39    0.58
   7  -5   4    0.85    0.56
  10   4  -4    3.57    1.05
 -10  -4   4    3.02    0.55
 -10  -4   4    2.79    1.09
   9   4  -4    2.49    0.76
   9   4  -4    1.06    0.52
  -9  -4   4   -0.12    0.78
  -9  -4   4    1.34    0.36
  -9  -4   4    1.67    0.63
   8   4  -4    0.71    0.57
   8   4  -4    0.32    0.44
  -8  -4   4    0.45    0.51
  -8  -4   4    1.10    0.46
  -8  -4   4    0.93    0.64
  -8  -4   4    1.21    0.33
  -8  -4   4    0.82    0.62
   7   4  -4    5.11    0.65
   7   4  -4    3.99    0.67
   7   4  -4    5.34    0.64
  -7  -4   4    4.93    0.71
  -7  -4   4    4.14    0.66
  -7  -4   4    4.61    0.49
  -7  -4   4    4.66    0.60
  -7  -4   4    4.82    0.67
   6   4  -4   31.87    1.88
   6   4  -4   34.10    1.91
   6   4  -4   29.55    1.79
  -6  -4   4   31.74    1.90
  -6  -4   4   27.57    1.84
  -6  -4   4   27.75    1.84
  -6  -4   4   30.14    1.80
  -6  -4   4   32.22    1.78
   5   4  -4   14.53    1.01
   5   4  -4   12.42    0.97
   5   4  -4   13.06    0.90
  -5  -4   4   13.85    0.93
  -5  -4   4   14.14    1.00
  -5  -4   4   12.67    0.88
  -5  -4   4   12.02    0.88
  -5  -4   4   12.65    0.90
  -5  -4   4   13.48    0.83
   4   4  -4    0.18    0.25
   4   4  -4   -0.28    0.28
   4   4  -4    0.27    0.20
  -4  -4   4    0.12    0.20
  -4  -4   4    0.00    0.11
  -4  -4   4    0.20    0.15
  -4  -4   4    0.08    0.22
  -4  -4   4    0.22    0.32
   3   4  -4   -0.09    0.17
   3   4  -4   -0.07    0.18
   3   4  -4    0.16    0.29
  -3  -4   4    0.04    0.26
  -3  -4   4    0.17    0.08
  -3  -4   4    0.23    0.19
  -3  -4   4    0.04    0.15
  -3  -4   4    0.23    0.11
   2   4  -4   44.03    2.41
   2   4  -4   43.09    2.41
   2   4  -4   45.19    2.52
   2   4  -4   37.52    2.29
  -2  -4   4   43.38    2.34
  -2  -4   4   46.29    2.39
  -2  -4   4   45.13    2.45
  -2  -4   4   44.46    2.48
   1   4  -4    0.53    0.26
   1   4  -4    0.54    0.20
   1   4  -4    0.67    0.18
  -1  -4   4    0.41    0.17
  -1  -4   4    0.56    0.27
  -1  -4   4    0.42    0.12
   0   4  -4   65.85    3.60
   0   4  -4   66.27    3.58
   0   4  -4   66.64    3.71
   0   4  -4   66.98    3.64
   0  -4   4   65.41    3.66
   0  -4   4   66.27    3.57
   0  -4   4   61.14    3.64
   0  -4   4   75.29    3.71
   0  -4   4   67.29    3.59
  -1   4  -4   12.44    0.84
  -1   4  -4   12.49    0.79
  -1   4  -4   11.84    0.86
  -1   4  -4   12.27    0.84
  -1   4  -4   12.84    0.82
  -1   4  -4   12.00    0.73
  -1   4  -4   12.47    0.75
   1  -4   4   12.41    0.78
   1  -4   4   11.20    0.88
  -2   4  -4   -0.03    0.19
  -2   4  -4   -0.07    0.24
  -2   4  -4    0.06    0.30
  -2   4  -4    0.11    0.17
  -2   4  -4   -0.03    0.21
  -2   4  -4    0.18    0.15
  -2   4  -4   -0.04    0.25
   2  -4   4   -0.08    0.20
   2  -4   4   -0.31    0.31
  -3   4  -4    2.85    0.34
  -3   4  -4    3.59    0.37
  -3   4  -4    2.53    0.53
  -3   4  -4    4.02    0.48
  -3   4  -4    3.49    0.42
  -3   4  -4    2.88    0.46
  -3   4  -4    3.93    0.47
   3  -4   4    3.22    0.68
   3  -4   4    3.98    0.47
  -4   4  -4    8.01    0.79
  -4   4  -4    8.30    0.66
  -4   4  -4    8.58    0.69
  -4   4  -4    7.19    0.65
  -4   4  -4    7.76    0.61
   4  -4   4    7.50    1.04
   4  -4   4    7.83    0.61
   4  -4   4    7.97    0.72
  -5   4  -4    2.55    0.41
  -5   4  -4    2.36    0.36
  -5   4  -4    1.65    0.43
  -5   4  -4    3.65    0.54
  -5   4  -4    2.35    0.40
   5  -4   4    1.15    0.86
   5  -4   4    2.59    0.40
   5  -4   4    1.76    0.45
  -6   4  -4    3.96    0.58
  -6   4  -4    3.28    0.44
   6  -4   4    5.18    0.63
   6  -4   4    3.07    0.62
   6  -4   4    3.68    1.10
  -7   4  -4    1.66    1.04
  -7   4  -4    0.64    0.57
   7  -4   4   -0.68    0.45
   7  -4   4   -1.78    1.14
   7  -4   4    0.11    0.50
  -8   4  -4    4.26    1.58
  -8   4  -4    1.69    0.84
   8  -4   4    2.03    0.89
   8  -4   4    2.94    0.69
  10   3  -4    0.89    1.01
 -10  -3   4    1.52    0.48
 -10  -3   4    2.42    1.12
   9   3  -4    0.37    0.46
   9   3  -4   -0.09    0.69
  -9  -3   4   -0.10    0.86
  -9  -3   4    0.56    0.50
  -9  -3   4    0.56    0.36
   8   3  -4    1.12    0.58
   8   3  -4    0.98    0.33
   8   3  -4    0.59    0.44
  -8  -3   4    0.96    0.47
  -8  -3   4    0.90    0.37
  -8  -3   4    0.32    0.33
  -8  -3   4    1.85    0.73
   7   3  -4    3.05    0.49
   7   3  -4    3.23    0.61
   7   3  -4    2.79    0.42
  -7  -3   4    2.39    0.64
  -7  -3   4    2.09    0.61
  -7  -3   4    3.80    0.46
  -7  -3   4    3.45    0.53
  -7  -3   4    3.23    0.43
   6   3  -4    8.97    0.77
   6   3  -4    9.73    0.76
   6   3  -4    9.46    0.84
  -6  -3   4   10.33    0.73
  -6  -3   4   10.34    0.84
  -6  -3   4   11.94    0.89
  -6  -3   4    8.99    0.90
  -6  -3   4   10.44    0.73
   5   3  -4    1.02    0.28
   5   3  -4    0.89    0.32
   5   3  -4    1.15    0.31
  -5  -3   4    1.03    0.32
  -5  -3   4    1.01    0.33
  -5  -3   4    0.54    0.23
  -5  -3   4    0.84    0.21
  -5  -3   4    0.87    0.29
  -5  -3   4    0.33    0.30
   4   3  -4   24.11    1.48
   4   3  -4   25.14    1.43
   4   3  -4   24.44    1.49
  -4  -3   4   26.89    1.46
  -4  -3   4   23.60    1.42
  -4  -3   4   25.26    1.49
  -4  -3   4   22.23    1.44
  -4  -3   4   25.72    1.43
  -4  -3   4   23.76    1.39
   3   3  -4    2.31    0.36
   3   3  -4    1.86    0.27
   3   3  -4    2.65    0.33
  -3  -3   4    2.18    0.27
  -3  -3   4    2.16    0.19
  -3  -3   4    2.10    0.34
  -3  -3   4    2.15    0.26
  -3  -3   4    1.92    0.21
  -3  -3   4    2.47    0.30
   2   3  -4   29.16    1.66
   2   3  -4   26.75    1.59
   2   3  -4   31.20    1.73
   2   3  -4   28.88    1.66
  -2  -3   4   30.58    1.57
  -2  -3   4   30.08    1.61
  -2  -3   4   28.07    1.66
  -2  -3   4   30.09    1.64
  -2  -3   4   30.44    1.70
   1   3  -4    6.02    0.48
   1   3  -4    5.30    0.32
   1   3  -4    5.43    0.39
   1   3  -4    5.74    0.42
  -1  -3   4    5.72    0.36
  -1  -3   4    5.00    0.41
  -1  -3   4    5.45    0.46
  -1  -3   4    5.13    0.35
  -1  -3   4    4.94    0.34
   0   3  -4   92.41    5.23
   0   3  -4   99.49    5.22
   0   3  -4  100.60    5.24
   0   3  -4  103.54    5.30
   0  -3   4   97.43    5.19
   0  -3   4   99.97    5.26
   0  -3   4   91.63    5.24
   0  -3   4   99.08    5.21
  -1   3  -4   63.58    3.30
  -1   3  -4   55.63    3.32
  -1   3  -4   62.53    3.29
  -1   3  -4   60.93    3.24
  -1   3  -4   64.68    3.35
   1  -3   4   61.52    3.32
   1  -3   4   63.02    3.29
   1  -3   4   54.01    3.35
  -2   3  -4   93.08    5.21
  -2   3  -4   97.58    5.11
  -2   3  -4   94.51    5.07
  -2   3  -4  102.03    5.19
  -2   3  -4   99.61    5.13
  -2   3  -4   82.98    5.13
  -2   3  -4  100.39    5.11
   2  -3   4  101.02    5.17
   2  -3   4   89.21    5.25
  -3   3  -4   15.89    0.97
  -3   3  -4   16.26    0.97
  -3   3  -4   16.14    1.03
  -3   3  -4   14.78    1.13
  -3   3  -4   16.95    0.99
   3  -3   4   17.52    1.06
   3  -3   4   16.07    0.94
   3  -3   4   14.96    1.21
  -4   3  -4    0.92    0.25
  -4   3  -4    0.65    0.24
  -4   3  -4    1.48    0.31
  -4   3  -4    0.81    0.24
  -4   3  -4    0.99    0.45
  -4   3  -4    0.96    0.23
   4  -3   4    0.58    0.31
   4  -3   4    0.90    0.23
   4  -3   4    1.09    0.54
  -5   3  -4    8.30    0.62
  -5   3  -4    9.37    0.64
  -5   3  -4    9.31    0.73
  -5   3  -4    9.12    0.71
  -5   3  -4    8.69    0.76
   5  -3   4    7.86    0.79
   5  -3   4    8.83    0.69
   5  -3   4    8.62    1.16
  -6   3  -4    1.30    0.41
  -6   3  -4    1.90    0.46
  -6   3  -4    0.95    0.24
  -6   3  -4    0.55    0.22
  -6   3  -4    1.48    0.44
   6  -3   4    0.68    0.37
   6  -3   4    0.25    0.85
   6  -3   4    0.63    0.41
  -7   3  -4   11.51    1.09
   7  -3   4   12.59    1.03
   7  -3   4   12.77    1.70
   7  -3   4   10.25    1.05
  -8   3  -4    4.14    0.83
   8  -3   4    3.56    0.69
   8  -3   4    4.48    1.51
   8  -3   4    3.79    0.74
  10   2  -4    0.32    0.89
 -10  -2   4    0.10    1.13
 -10  -2   4   -0.32    0.54
   9   2  -4   -0.37    0.42
   9   2  -4   -0.43    0.69
  -9  -2   4   -0.15    0.35
  -9  -2   4    0.62    1.00
   8   2  -4   16.35    1.33
   8   2  -4   15.50    1.11
  -8  -2   4   15.09    1.02
  -8  -2   4   15.23    1.05
  -8  -2   4   13.07    1.51
  -8  -2   4   15.21    1.09
   7   2  -4    5.04    0.62
   7   2  -4    5.14    0.44
   7   2  -4    5.22    0.68
  -7  -2   4    4.42    0.51
  -7  -2   4    6.60    0.84
  -7  -2   4    3.94    0.74
  -7  -2   4    4.13    0.53
  -7  -2   4    5.58    0.60
   6   2  -4    9.37    0.67
   6   2  -4    9.03    0.76
   6   2  -4   10.77    0.85
  -6  -2   4    9.43    0.89
  -6  -2   4    9.70    0.67
  -6  -2   4   10.44    0.72
  -6  -2   4   10.30    0.75
  -6  -2   4    9.08    0.94
   5   2  -4    0.62    0.32
   5   2  -4    0.21    0.21
   5   2  -4    0.20    0.25
  -5  -2   4    0.27    0.25
  -5  -2   4    0.20    0.20
  -5  -2   4    0.18    0.16
  -5  -2   4    0.22    0.25
  -5  -2   4   -0.29    0.28
  -5  -2   4   -0.36    0.31
   4   2  -4   10.71    0.75
   4   2  -4   10.69    0.71
   4   2  -4    9.75    0.71
  -4  -2   4   10.87    0.73
  -4  -2   4    9.76    0.77
  -4  -2   4   10.13    0.76
  -4  -2   4   10.73    0.73
  -4  -2   4   11.23    0.69
  -4  -2   4   10.61    0.68
   3   2  -4  195.26   10.40
   3   2  -4  180.04   10.41
   3   2  -4  195.59   10.41
   3   2  -4  199.16   10.42
  -3  -2   4  199.65   10.37
  -3  -2   4  207.31   10.41
  -3  -2   4  200.01   10.39
  -3  -2   4  201.15   10.41
  -3  -2   4  188.67   10.39
   2   2  -4  169.57    9.15
   2   2  -4  180.17    9.19
   2   2  -4  159.67    9.13
   2   2  -4  178.34    9.16
  -2  -2   4  176.87    9.12
  -2  -2   4  174.02    9.15
  -2  -2   4  152.53    9.14
  -2  -2   4  187.90    9.17
  -2  -2   4  176.46    9.10
   1   2  -4   18.92    1.13
   1   2  -4   21.37    1.20
   1   2  -4   18.22    1.14
   1   2  -4   21.02    1.16
   1   2  -4   20.73    1.11
  -1  -2   4   19.50    1.11
  -1  -2   4   20.27    1.12
  -1  -2   4   20.01    1.13
  -1  -2   4   21.05    1.16
  -1  -2   4   22.73    1.20
   0   2  -4    3.09    0.31
   0   2  -4    4.33    0.31
   0   2  -4    3.67    0.29
   0   2  -4    3.75    0.25
   0   2  -4    3.84    0.27
   0  -2   4    4.04    0.24
   0  -2   4    3.62    0.29
   0  -2   4    3.65    0.29
   0  -2   4    3.90    0.27
  -1   2  -4   63.68    3.35
  -1   2  -4   63.31    3.27
  -1   2  -4   61.62    3.27
  -1   2  -4   62.07    3.31
  -1   2  -4   64.05    3.31
   1  -2   4   63.62    3.32
   1  -2   4   61.62    3.32
   1  -2   4   56.76    3.37
   1  -2   4   57.98    3.32
  -2   2  -4    3.08    0.38
  -2   2  -4    3.71    0.29
  -2   2  -4    3.40    0.30
  -2   2  -4    3.30    0.26
   2  -2   4    3.20    0.33
   2  -2   4    3.09    0.29
   2  -2   4    3.30    0.46
   2  -2   4    3.10    0.31
   2  -2   4    3.44    0.23
  -3   2  -4   20.89    1.22
  -3   2  -4   21.39    1.20
  -3   2  -4   20.18    1.21
  -3   2  -4   20.00    1.35
  -3   2  -4   21.63    1.19
   3  -2   4   20.04    1.42
   3  -2   4   21.60    1.29
   3  -2   4   20.84    1.22
   3  -2   4   22.97    1.19
  -4   2  -4   10.94    0.94
  -4   2  -4   10.85    0.69
  -4   2  -4   11.52    0.68
  -4   2  -4   10.54    0.73
  -4   2  -4   11.81    0.73
   4  -2   4   10.88    0.71
   4  -2   4   11.35    0.82
   4  -2   4    9.01    1.00
   4  -2   4   11.92    0.73
  -5   2  -4    4.25    0.53
  -5   2  -4    5.13    0.38
  -5   2  -4    5.27    0.49
  -5   2  -4    4.54    0.36
   5  -2   4    5.38    0.86
   5  -2   4    3.95    0.52
   5  -2   4    5.10    0.44
   5  -2   4    4.68    0.50
  -6   2  -4    8.76    0.79
  -6   2  -4    8.89    0.53
  -6   2  -4    9.03    0.55
  -6   2  -4   10.03    0.84
   6  -2   4   11.10    1.33
   6  -2   4   10.27    0.80
   6  -2   4    9.15    0.70
   6  -2   4    8.96    0.84
  -7   2  -4    7.30    0.85
   7  -2   4    6.88    0.82
   7  -2   4    6.12    1.26
   7  -2   4    7.94    0.84
  -8   2  -4    0.41    0.65
   8  -2   4    0.80    1.22
   8  -2   4   -0.21    0.60
   8  -2   4    0.53    0.49
  -9   2  -4    0.83    1.06
   9  -2   4    0.80    0.81
   9  -2   4    2.07    1.56
   9  -2   4    1.25    0.74
  10   1  -4    2.67    1.06
 -10  -1   4    0.45    0.70
 -10  -1   4    0.22    1.23
   9   1  -4    1.08    0.47
   9   1  -4    0.92    0.80
  -9  -1   4    0.75    0.39
  -9  -1   4    1.37    0.98
   8   1  -4   -0.27    0.37
   8   1  -4    0.28    0.63
  -8  -1   4    0.12    0.15
  -8  -1   4   -0.14    0.30
  -8  -1   4   -0.56    0.32
  -8  -1   4    0.06    0.74
   7   1  -4   38.91    2.13
   7   1  -4   37.92    2.29
   7   1  -4   36.49    1.95
  -7  -1   4   34.46    2.40
  -7  -1   4   34.29    1.99
  -7  -1   4   37.66    2.07
  -7  -1   4   35.53    2.16
   6   1  -4    0.99    0.43
   6   1  -4    1.22    0.34
   6   1  -4    1.42    0.19
  -6  -1   4    1.17    0.50
  -6  -1   4    1.21    0.55
  -6  -1   4    1.42    0.21
  -6  -1   4    1.65    0.28
  -6  -1   4    1.98    0.34
   5   1  -4    1.61    0.22
   5   1  -4    1.66    0.38
   5   1  -4    1.89    0.32
  -5  -1   4    1.83    0.36
  -5  -1   4    2.11    0.32
  -5  -1   4    1.42    0.45
  -5  -1   4    1.99    0.43
  -5  -1   4    1.98    0.27
  -5  -1   4    1.85    0.22
   4   1  -4   15.25    1.00
   4   1  -4   14.14    0.89
   4   1  -4   15.54    0.97
  -4  -1   4   16.20    0.93
  -4  -1   4   15.16    0.94
  -4  -1   4   16.11    0.89
  -4  -1   4   15.06    1.06
  -4  -1   4   14.19    1.03
  -4  -1   4   16.54    0.99
   3   1  -4  153.15    7.86
   3   1  -4  138.68    7.81
   3   1  -4  132.62    7.87
   3   1  -4  145.64    7.84
  -3  -1   4  152.52    7.82
  -3  -1   4  157.71    7.86
  -3  -1   4  155.09    7.79
  -3  -1   4  149.73    7.82
  -3  -1   4  141.05    7.86
   2   1  -4    1.53    0.23
   2   1  -4    2.16    0.24
   2   1  -4    1.43    0.14
   2   1  -4    1.51    0.22
   2   1  -4    1.49    0.20
  -2  -1   4    1.67    0.21
  -2  -1   4    1.57    0.19
  -2  -1   4    1.45    0.16
  -2  -1   4    1.58    0.20
   1   1  -4    0.92    0.13
   1   1  -4    1.78    0.16
   1   1  -4    1.33    0.14
   1   1  -4    1.40    0.19
   1   1  -4    1.78    0.19
  -1  -1   4    1.41    0.15
  -1  -1   4    1.29    0.16
  -1  -1   4    1.37    0.13
  -1  -1   4    1.38    0.13
   0   1  -4   15.63    0.85
   0   1  -4   15.01    0.87
   0   1  -4   14.97    0.82
   0   1  -4   15.97    0.84
   0  -1   4   15.01    0.86
   0  -1   4   14.69    0.82
   0  -1   4   14.34    0.85
   0  -1   4   14.77    0.86
   0  -1   4   15.15    0.84
  -1   1  -4   10.35    0.58
  -1   1  -4   10.93    0.64
  -1   1  -4   10.38    0.63
  -1   1  -4   10.29    0.58
  -1   1  -4   11.32    0.67
   1  -1   4   11.55    0.64
   1  -1   4   11.08    0.63
   1  -1   4   11.12    0.63
   1  -1   4   10.29    0.71
  -2   1  -4    1.89    0.17
  -2   1  -4    2.23    0.29
  -2   1  -4    2.53    0.20
  -2   1  -4    2.15    0.23
   2  -1   4    2.19    0.34
   2  -1   4    2.46    0.21
   2  -1   4    2.74    0.26
   2  -1   4    2.31    0.16
  -3   1  -4   66.45    3.61
  -3   1  -4   65.56    3.50
  -3   1  -4   66.40    3.44
  -3   1  -4   66.25    3.46
   3  -1   4   60.36    3.63
   3  -1   4   55.61    3.45
   3  -1   4   68.58    3.55
   3  -1   4   68.20    3.48
  -4   1  -4   13.05    0.95
  -4   1  -4   12.70    0.83
  -4   1  -4   13.19    0.72
  -4   1  -4   12.60    0.70
  -4   1  -4   11.57    0.77
   4  -1   4   12.43    0.76
   4  -1   4   12.95    0.81
   4  -1   4   13.24    0.88
   4  -1   4   10.26    1.00
  -5   1  -4    8.20    0.64
  -5   1  -4    8.65    0.62
  -5   1  -4    7.62    0.44
  -5   1  -4    7.85    0.44
  -5   1  -4    6.56    0.72
   5  -1   4    6.57    0.94
   5  -1   4    8.44    0.70
   5  -1   4    8.30    0.66
   5  -1   4    9.09    0.56
  -6   1  -4    1.53    0.44
  -6   1  -4    1.03    0.34
   6  -1   4    0.80    0.70
   6  -1   4    0.47    0.35
   6  -1   4    0.72    0.38
   6  -1   4    0.98    0.25
  -7   1  -4   13.17    1.08
  -7   1  -4   13.90    1.20
   7  -1   4   15.40    0.97
   7  -1   4   16.36    1.66
   7  -1   4   15.71    1.18
   7  -1   4   15.46    1.17
  -8   1  -4    5.31    0.85
   8  -1   4    6.51    0.81
   8  -1   4    3.45    1.23
   8  -1   4    5.47    0.83
  -9   1  -4    0.23    0.88
   9  -1   4   -0.63    0.70
   9  -1   4   -0.15    1.34
   9  -1   4   -0.05    0.55
   9   0  -4    0.23    0.92
  -9   0   4    0.04    0.43
  -9   0   4    2.25    1.14
   8   0  -4    3.52    0.78
   8   0  -4    3.61    0.55
  -8   0   4    2.27    0.93
  -8   0   4    1.73    0.38
  -8   0   4    2.32    0.48
   7   0  -4    3.05    0.48
   7   0  -4    3.16    0.67
  -7   0   4    2.25    0.38
  -7   0   4    3.04    0.49
  -7   0   4    2.54    0.74
   6   0  -4    0.38    0.30
   6   0  -4   -0.31    0.37
  -6   0   4    0.28    0.54
  -6   0   4    0.16    0.26
  -6   0   4   -0.07    0.25
  -6   0   4   -0.93    0.51
   5   0  -4   31.07    1.82
   5   0  -4   29.45    1.73
  -5   0   4   29.69    1.79
  -5   0   4   30.65    1.77
  -5   0   4   30.51    1.72
  -5   0   4   28.87    1.91
  -5   0   4   29.81    1.92
   4   0  -4    2.34    0.32
   4   0  -4    2.06    0.36
  -4   0   4    2.74    0.48
  -4   0   4    2.80    0.30
  -4   0   4    2.31    0.33
  -4   0   4    2.48    0.33
  -4   0   4    2.32    0.44
   3   0  -4    0.18    0.20
   3   0  -4    0.16    0.08
   3   0  -4    0.17    0.04
   3   0  -4    0.24    0.19
   3   0  -4    0.08    0.21
  -3   0   4   -0.11    0.14
  -3   0   4    0.29    0.22
  -3   0   4    0.34    0.15
  -3   0   4    0.22    0.16
   2   0  -4   21.24    1.36
   2   0  -4   24.38    1.28
   2   0  -4   23.07    1.34
   2   0  -4   22.89    1.34
   2   0  -4   23.51    1.25
  -2   0   4   24.22    1.33
  -2   0   4   23.88    1.30
  -2   0   4   24.18    1.36
  -2   0   4   23.59    1.33
   1   0  -4  132.04    7.12
   1   0  -4  131.74    7.13
   1   0  -4  130.26    7.07
   1   0  -4  132.30    7.11
  -1   0   4  141.84    7.11
  -1   0   4  138.63    7.11
  -1   0   4  129.07    7.07
  -1   0   4  136.56    7.08
  -1   0   4  136.56    7.13
   0   0  -4    1.53    0.14
   0   0  -4    1.66    0.13
   0   0  -4    1.52    0.14
   0   0  -4    1.47    0.20
   0   0   4    1.34    0.12
   0   0   4    1.76    0.17
   0   0   4    1.09    0.14
   0   0   4    1.47    0.13
   0   0   4    1.54    0.12
  -1   0  -4   13.07    0.78
  -1   0  -4   12.40    0.77
   1   0   4   14.79    0.76
   1   0   4   12.80    0.76
   1   0   4   14.22    0.82
   1   0   4   13.38    0.76
  -2   0  -4   14.74    0.85
  -2   0  -4   13.23    0.77
  -2   0  -4   13.81    0.75
  -2   0  -4   14.01    0.82
   2   0   4   14.53    0.79
   2   0   4   13.78    0.75
   2   0   4   12.19    0.88
   2   0   4   13.24    0.76
   2   0   4   14.03    0.82
  -3   0  -4    4.91    0.32
  -3   0  -4    4.13    0.39
  -3   0  -4    4.88    0.45
  -3   0  -4    4.71    0.29
   3   0   4    4.73    0.33
   3   0   4    3.54    0.50
   3   0   4    4.64    0.28
   3   0   4    4.69    0.32
   3   0   4    4.26    0.40
  -4   0  -4    9.12    0.57
  -4   0  -4    8.30    0.63
  -4   0  -4    8.42    0.70
   4   0   4    8.47    0.58
   4   0   4    8.83    0.55
   4   0   4    8.36    0.65
   4   0   4    8.06    0.81
  -5   0  -4    4.55    0.55
  -5   0  -4    4.72    0.44
  -5   0  -4    4.64    0.63
   5   0   4    4.62    0.46
   5   0   4    3.71    0.65
   5   0   4    4.78    0.51
   5   0   4    5.05    0.39
  -6   0  -4    4.40    0.51
  -6   0  -4    4.79    0.61
   6   0   4    3.74    0.83
   6   0   4    5.01    0.57
   6   0   4    4.52    0.41
   6   0   4    4.32    0.57
  -7   0  -4    7.72    0.74
  -7   0  -4    8.25    0.91
   7   0   4    6.03    0.57
   7   0   4    6.44    1.10
   7   0   4    8.12    0.78
   7   0   4    7.48    0.80
  -8   0  -4   17.71    1.47
   8   0   4   16.03    1.31
   8   0   4   16.49    1.91
   8   0   4   19.32    1.38
  -9   0  -4   -0.16    0.84
   9   0   4    0.97    0.49
   9   0   4   -0.96    0.70
   9   0   4   -0.66    1.30
  10   0   4   -1.82    1.47
  10   0   4    0.07    1.00
  10   0   4   -0.07    0.71
   9  -1  -4   -0.14    0.93
  -9   1   4    1.27    0.51
  -9   1   4    3.11    1.28
   8  -1  -4    2.74    0.59
   8  -1  -4    2.98    0.85
  -8   1   4    2.51    0.54
  -8   1   4    3.19    1.03
   7  -1  -4    1.46    0.45
   7  -1  -4    1.53    0.62
  -7   1   4    1.15    0.36
  -7   1   4    1.37    0.76
  -7   1   4    1.69    0.43
   6  -1  -4    1.25    0.49
   6  -1  -4    1.15    0.36
  -6   1   4    0.89    0.31
  -6   1   4    0.55    0.59
  -6   1   4    0.68    0.32
   5  -1  -4    1.81    0.32
   5  -1  -4    0.86    0.39
  -5   1   4    1.00    0.29
  -5   1   4    0.87    0.51
  -5   1   4    1.83    0.50
  -5   1   4    1.09    0.31
  -5   1   4    1.27    0.33
   4  -1  -4    4.64    0.51
   4  -1  -4    3.64    0.41
  -4   1   4    3.72    0.58
  -4   1   4    4.43    0.43
  -4   1   4    3.83    0.42
  -4   1   4    4.33    0.61
  -4   1   4    4.29    0.43
   3  -1  -4    0.91    0.22
   3  -1  -4    0.92    0.27
   3  -1  -4    0.56    0.24
  -3   1   4    0.93    0.21
  -3   1   4    0.89    0.29
  -3   1   4    1.19    0.22
   2  -1  -4   79.86    4.32
   2  -1  -4   75.78    4.36
   2  -1  -4   80.30    4.23
   2  -1  -4   83.45    4.32
  -2   1   4   74.90    4.31
  -2   1   4   75.70    4.21
  -2   1   4   84.62    4.29
  -2   1   4   85.85    4.32
  -2   1   4   81.00    4.36
   1  -1  -4   85.86    4.68
   1  -1  -4   87.78    4.72
   1  -1  -4   84.15    4.74
   1  -1  -4   92.66    4.74
  -1   1   4   88.78    4.68
  -1   1   4   91.03    4.74
  -1   1   4   87.46    4.72
  -1   1   4   86.92    4.66
  -1   1   4   91.48    4.74
   0  -1  -4    0.23    0.09
   0  -1  -4    0.40    0.08
   0  -1  -4    0.20    0.08
   0  -1  -4    0.47    0.14
   0   1   4    0.52    0.13
   0   1   4    0.42    0.10
   0   1   4    0.34    0.07
   0   1   4    0.44    0.10
  -1  -1  -4   44.00    2.45
  -1  -1  -4   46.14    2.43
  -1  -1  -4   48.22    2.43
   1   1   4   43.98    2.39
   1   1   4   45.83    2.43
   1   1   4   45.54    2.43
   1   1   4   42.46    2.39
   1   1   4   44.47    2.44
  -2  -1  -4    0.38    0.16
  -2  -1  -4    0.43    0.09
  -2  -1  -4    0.60    0.08
  -2  -1  -4    0.54    0.12
   2   1   4    0.54    0.12
   2   1   4    0.44    0.15
   2   1   4    0.69    0.09
   2   1   4    0.59    0.13
   2   1   4    0.52    0.10
  -3  -1  -4   14.97    0.83
  -3  -1  -4   15.19    0.85
  -3  -1  -4   16.22    0.96
  -3  -1  -4   14.39    0.94
   3   1   4   13.46    0.99
   3   1   4   15.23    0.86
   3   1   4   15.48    0.89
   3   1   4   15.20    0.92
   3   1   4   14.91    0.82
  -4  -1  -4   11.28    0.79
  -4  -1  -4   10.96    0.82
  -4  -1  -4   11.92    0.71
   4   1   4   11.83    0.78
   4   1   4   12.13    0.72
   4   1   4   11.36    0.71
   4   1   4    9.79    0.89
  -5  -1  -4    3.58    0.50
  -5  -1  -4    2.38    0.45
  -5  -1  -4    2.81    0.35
   5   1   4    2.28    0.54
   5   1   4    2.30    0.39
   5   1   4    3.23    0.38
   5   1   4    3.06    0.33
  -6  -1  -4   14.44    1.25
  -6  -1  -4   17.58    1.10
  -6  -1  -4   17.70    1.23
   6   1   4   16.80    1.11
   6   1   4   18.35    1.04
   6   1   4   17.16    1.18
   6   1   4   16.88    1.42
  -7  -1  -4   32.63    1.91
  -7  -1  -4   32.66    2.02
   7   1   4   29.89    2.26
   7   1   4   31.74    1.92
   7   1   4   30.93    1.80
   7   1   4   31.29    1.97
  -8  -1  -4    1.66    0.69
   8   1   4    0.20    0.40
   8   1   4   -0.33    0.84
   8   1   4    0.20    0.51
  -9  -1  -4    0.56    0.80
   9   1   4   -0.37    0.67
   9   1   4   -1.21    1.11
   9   1   4    0.73    0.46
 -10  -1  -4   -1.31    0.72
 -10  -1  -4    0.47    1.07
  10   1   4    0.81    1.57
  10   1   4   -0.70    0.87
   9  -2  -4    1.15    0.91
  -9   2   4   -0.60    1.21
  -9   2   4   -0.91    0.62
   8  -2  -4    6.07    1.03
   8  -2  -4    5.84    0.83
  -8   2   4    6.60    0.76
  -8   2   4    6.63    1.29
   7  -2  -4    0.76    0.49
   7  -2  -4   -0.29    0.67
  -7   2   4    0.40    0.34
  -7   2   4    0.63    0.81
  -7   2   4   -0.78    0.41
   6  -2  -4   -0.04    0.52
   6  -2  -4    0.46    0.42
  -6   2   4    1.13    0.36
  -6   2   4    0.88    0.35
  -6   2   4    0.37    0.64
   5  -2  -4   -0.49    0.37
   5  -2  -4    0.35    0.33
  -5   2   4    0.07    0.27
  -5   2   4    0.48    0.52
  -5   2   4    0.88    0.29
   4  -2  -4    5.82    0.62
   4  -2  -4    6.69    0.56
  -4   2   4    5.12    0.76
  -4   2   4    5.35    0.73
  -4   2   4    5.72    0.51
  -4   2   4    5.68    0.53
  -4   2   4    5.70    0.55
   3  -2  -4    3.51    0.40
   3  -2  -4    3.15    0.45
   3  -2  -4    3.97    0.44
  -3   2   4    3.97    0.40
  -3   2   4    3.16    0.50
  -3   2   4    3.63    0.37
  -3   2   4    3.20    0.38
   2  -2  -4   41.17    2.37
   2  -2  -4   38.88    2.51
   2  -2  -4   45.07    2.46
   2  -2  -4   43.21    2.46
  -2   2   4   45.10    2.35
  -2   2   4   44.16    2.52
  -2   2   4   47.36    2.46
  -2   2   4   46.38    2.43
  -2   2   4   48.05    2.47
   1  -2  -4   14.77    0.88
   1  -2  -4   14.86    0.91
   1  -2  -4   14.41    0.93
   1  -2  -4   14.83    0.86
  -1   2   4   15.66    0.93
  -1   2   4   14.97    0.90
  -1   2   4   15.72    0.85
  -1   2   4   15.91    0.84
  -1   2   4   13.23    0.89
   0  -2  -4   13.78    0.81
   0  -2  -4   13.01    0.80
   0  -2  -4   12.84    0.79
   0  -2  -4   12.55    0.76
   0   2   4   13.89    0.79
   0   2   4   13.27    0.77
   0   2   4   12.85    0.77
   0   2   4   13.56    0.79
  -1  -2  -4   81.71    4.51
  -1  -2  -4   83.61    4.55
  -1  -2  -4   90.99    4.51
   1   2   4   82.08    4.47
   1   2   4   84.80    4.51
   1   2   4   82.70    4.48
   1   2   4   85.26    4.50
   1   2   4   85.00    4.52
  -2  -2  -4   87.51    4.61
  -2  -2  -4   89.26    4.64
  -2  -2  -4   87.43    4.70
  -2  -2  -4   78.88    4.63
   2   2   4   88.85    4.63
   2   2   4   88.64    4.62
   2   2   4   90.42    4.67
   2   2   4   84.85    4.67
  -3  -2  -4    6.30    0.56
  -3  -2  -4    7.11    0.44
  -3  -2  -4    6.71    0.43
  -3  -2  -4    7.33    0.50
   3   2   4    7.16    0.51
   3   2   4    6.45    0.56
   3   2   4    6.38    0.48
   3   2   4    7.20    0.46
   3   2   4    6.48    0.42
  -4  -2  -4   11.41    0.84
  -4  -2  -4   12.32    0.80
  -4  -2  -4   11.65    0.71
  -4  -2  -4   10.82    0.65
   4   2   4   11.55    0.73
   4   2   4   11.71    0.75
   4   2   4   10.63    0.86
   4   2   4   11.49    0.64
   4   2   4   11.79    0.76
  -5  -2  -4    0.49    0.21
  -5  -2  -4    0.30    0.27
  -5  -2  -4    0.38    0.34
   5   2   4    0.63    0.21
   5   2   4    0.29    0.24
   5   2   4    0.25    0.22
   5   2   4    0.20    0.36
  -6  -2  -4    0.77    0.26
  -6  -2  -4    0.43    0.40
  -6  -2  -4    0.30    0.41
   6   2   4    0.91    0.26
   6   2   4    0.40    0.31
   6   2   4    0.25    0.52
   6   2   4    0.39    0.29
  -7  -2  -4    6.19    0.83
  -7  -2  -4    4.76    0.62
   7   2   4    5.07    0.50
   7   2   4    5.64    0.65
   7   2   4    5.06    0.61
   7   2   4    5.43    0.91
  -8  -2  -4    2.70    0.77
   8   2   4    3.26    0.97
   8   2   4    2.92    0.58
   8   2   4    2.04    0.52
  -9  -2  -4   -1.49    0.75
   9   2   4   -0.07    0.61
   9   2   4   -0.42    1.03
   9   2   4    0.06    0.41
 -10  -2  -4    0.68    0.57
 -10  -2  -4   -0.09    1.06
  10   2   4    0.06    0.84
  10   2   4    1.16    1.42
   8  -3  -4   -0.36    0.79
   8  -3  -4    1.26    0.65
  -8   3   4    0.36    0.44
  -8   3   4    1.34    1.19
   7  -3  -4    2.89    0.66
   7  -3  -4    1.60    0.66
  -7   3   4    1.91    0.55
  -7   3   4    2.20    0.47
  -7   3   4    2.09    0.97
   6  -3  -4    1.64    0.54
   6  -3  -4    1.49    0.55
  -6   3   4    2.06    0.49
  -6   3   4    1.09    0.77
  -6   3   4    1.16    0.40
   5  -3  -4   10.75    0.94
   5  -3  -4   11.58    0.94
  -5   3   4   10.47    0.83
  -5   3   4   11.07    0.85
  -5   3   4   10.61    1.16
   4  -3  -4    0.39    0.34
   4  -3  -4    0.11    0.30
  -4   3   4    0.27    0.43
  -4   3   4    0.43    0.28
  -4   3   4   -0.06    0.48
  -4   3   4    0.69    0.27
  -4   3   4    0.24    0.28
   3  -3  -4    2.05    0.37
   3  -3  -4    1.31    0.41
   3  -3  -4    2.01    0.34
  -3   3   4    1.92    0.13
  -3   3   4    1.56    0.32
  -3   3   4    1.89    0.17
  -3   3   4    2.30    0.33
  -3   3   4    1.62    0.43
  -3   3   4    2.51    0.34
   2  -3  -4   12.01    0.82
   2  -3  -4   11.57    0.71
   2  -3  -4   12.50    0.79
   2  -3  -4   10.27    0.87
  -2   3   4   11.63    0.70
  -2   3   4   12.80    0.80
  -2   3   4   11.34    0.88
  -2   3   4   12.53    0.76
  -2   3   4   13.19    0.82
   1  -3  -4    0.47    0.22
   1  -3  -4    0.10    0.20
   1  -3  -4    0.13    0.14
   1  -3  -4    0.23    0.14
  -1   3   4    0.27    0.15
  -1   3   4    0.38    0.17
  -1   3   4    0.09    0.12
  -1   3   4    0.24    0.13
  -1   3   4    0.46    0.22
   0  -3  -4    6.00    0.41
   0  -3  -4    6.13    0.46
   0  -3  -4    5.13    0.49
   0  -3  -4    5.69    0.45
   0   3   4    5.72    0.40
   0   3   4    5.33    0.43
   0   3   4    6.26    0.44
   0   3   4    6.42    0.44
  -1  -3  -4   35.98    1.89
  -1  -3  -4   31.91    1.94
  -1  -3  -4   32.84    1.91
   1   3   4   34.51    1.92
   1   3   4   34.96    1.86
   1   3   4   33.73    1.90
   1   3   4   35.56    1.88
   1   3   4   33.91    1.87
  -2  -3  -4  151.21    7.63
  -2  -3  -4  143.98    7.66
  -2  -3  -4  133.42    7.71
  -2  -3  -4  146.57    7.62
   2   3   4  141.72    7.65
   2   3   4  149.54    7.69
   2   3   4  139.40    7.62
   2   3   4  146.05    7.64
  -3  -3  -4  128.48    7.03
  -3  -3  -4  126.72    7.13
  -3  -3  -4  142.10    7.05
   3   3   4  135.62    7.02
   3   3   4  136.53    7.03
   3   3   4  135.33    7.10
   3   3   4  125.66    7.08
   3   3   4  128.51    7.03
  -4  -3  -4   15.91    0.94
  -4  -3  -4   15.89    0.94
  -4  -3  -4   17.16    1.00
  -4  -3  -4   15.63    1.10
   4   3   4   16.02    0.90
   4   3   4   15.75    0.98
   4   3   4   17.21    1.02
   4   3   4   13.86    1.05
   4   3   4   14.88    0.96
  -5  -3  -4    1.19    0.25
  -5  -3  -4    1.36    0.44
  -5  -3  -4    1.36    0.29
   5   3   4    1.04    0.28
   5   3   4    1.44    0.45
   5   3   4    1.68    0.30
   5   3   4    1.37    0.17
   5   3   4    1.88    0.31
   5   3   4    1.26    0.15
  -6  -3  -4   -0.10    0.41
  -6  -3  -4    0.03    0.24
  -6  -3  -4   -0.21    0.31
   6   3   4   -0.05    0.26
   6   3   4   -0.68    0.25
   6   3   4    0.13    0.51
   6   3   4    0.42    0.31
  -7  -3  -4   -0.03    0.31
  -7  -3  -4    0.38    0.53
   7   3   4    0.12    0.35
   7   3   4   -0.60    0.56
   7   3   4   -0.29    0.32
   7   3   4    0.20    0.33
  -8  -3  -4    3.74    0.82
   8   3   4    2.96    0.57
   8   3   4    3.73    0.57
   8   3   4    2.19    0.88
  -9  -3  -4    0.43    0.43
  -9  -3  -4    0.42    0.93
   9   3   4    0.47    0.98
   9   3   4    1.48    0.63
 -10  -3  -4    0.03    0.53
 -10  -3  -4    1.88    1.14
  10   3   4    2.41    1.44
  10   3   4    2.15    0.84
   8  -4  -4    0.20    0.90
  -8   4   4    0.07    1.18
  -8   4   4    0.20    0.49
   7  -4  -4   -0.38    0.66
   7  -4  -4   -0.10    0.65
  -7   4   4    0.17    0.40
  -7   4   4   -0.05    1.00
   6  -4  -4    2.21    0.64
   6  -4  -4    0.98    0.62
  -6   4   4    1.53    0.86
  -6   4   4    1.22    0.42
  -6   4   4    1.60    0.60
   5  -4  -4    0.61    0.51
   5  -4  -4    1.13    0.48
  -5   4   4    1.43    0.42
  -5   4   4    0.98    0.68
  -5   4   4    0.96    0.33
   4  -4  -4   14.21    1.05
   4  -4  -4   14.19    1.00
  -4   4   4   12.99    0.74
  -4   4   4   13.02    0.77
  -4   4   4   12.75    0.97
  -4   4   4   13.32    0.96
  -4   4   4   17.53    1.29
   3  -4  -4    0.97    0.30
   3  -4  -4    0.22    0.41
   3  -4  -4    0.61    0.33
  -3   4   4    0.89    0.32
  -3   4   4    1.43    0.30
  -3   4   4    1.11    0.43
  -3   4   4    1.05    0.20
  -3   4   4    0.85    0.25
   2  -4  -4    4.04    0.43
   2  -4  -4    3.92    0.43
   2  -4  -4    4.29    0.52
   2  -4  -4    3.35    0.52
  -2   4   4    4.38    0.59
  -2   4   4    4.81    0.39
  -2   4   4    4.97    0.41
  -2   4   4    4.96    0.45
  -2   4   4    4.62    0.47
   1  -4  -4   22.80    1.38
   1  -4  -4   23.06    1.41
   1  -4  -4   21.82    1.34
   1  -4  -4   20.39    1.41
  -1   4   4   23.68    1.36
  -1   4   4   25.28    1.43
  -1   4   4   22.78    1.30
  -1   4   4   23.47    1.38
  -1   4   4   24.63    1.37
   0  -4  -4    4.42    0.48
   0  -4  -4    3.48    0.40
   0  -4  -4    4.10    0.45
   0   4   4    3.73    0.38
   0   4   4    4.56    0.40
   0   4   4    3.89    0.34
   0   4   4    4.40    0.35
   0   4   4    3.29    0.39
  -1  -4  -4    2.18    0.37
  -1  -4  -4    1.94    0.32
  -1  -4  -4    1.50    0.24
   1   4   4    2.02    0.24
   1   4   4    2.06    0.29
   1   4   4    2.18    0.24
   1   4   4    2.43    0.33
   1   4   4    2.02    0.25
  -2  -4  -4   23.99    1.54
  -2  -4  -4   25.67    1.41
  -2  -4  -4   24.33    1.48
  -2  -4  -4   25.95    1.42
   2   4   4   24.94    1.45
   2   4   4   25.23    1.42
   2   4   4   25.13    1.51
   2   4   4   25.64    1.43
  -3  -4  -4    3.06    0.28
  -3  -4  -4    2.66    0.26
  -3  -4  -4    2.34    0.45
  -3  -4  -4    3.06    0.36
   3   4   4    2.41    0.30
   3   4   4    2.76    0.29
   3   4   4    3.13    0.40
   3   4   4    3.05    0.34
  -4  -4  -4    0.29    0.19
  -4  -4  -4   -0.23    0.33
  -4  -4  -4    0.58    0.22
  -4  -4  -4    0.15    0.16
   4   4   4    0.14    0.19
   4   4   4    0.80    0.27
   4   4   4    0.28    0.16
   4   4   4    0.46    0.21
   4   4   4    0.36    0.27
  -5  -4  -4   14.79    1.20
  -5  -4  -4   16.24    1.00
  -5  -4  -4   17.08    1.02
   5   4   4   15.74    1.02
   5   4   4   16.37    0.94
   5   4   4   15.12    1.17
   5   4   4   15.07    1.04
   5   4   4   15.77    0.97
   5   4   4   16.87    1.08
  -6  -4  -4   37.39    2.07
  -6  -4  -4   35.39    2.25
  -6  -4  -4   33.94    2.00
   6   4   4   36.05    2.07
   6   4   4   34.01    1.90
   6   4   4   34.76    1.91
   6   4   4   34.98    2.05
   6   4   4   36.19    2.05
   6   4   4   31.67    2.18
  -7  -4  -4    9.41    0.75
  -7  -4  -4    9.38    1.06
   7   4   4    9.92    0.80
   7   4   4    7.63    0.79
   7   4   4    8.44    1.06
   7   4   4    8.36    0.50
   7   4   4    9.42    0.51
  -8  -4  -4   10.97    1.29
  -8  -4  -4   11.36    0.96
   8   4   4   10.29    1.37
   8   4   4   12.02    1.03
  -9  -4  -4   -0.38    0.40
  -9  -4  -4    0.11    0.92
   9   4   4    0.47    0.56
   9   4   4    1.28    0.97
 -10  -4  -4    0.43    1.11
 -10  -4  -4    1.47    0.49
  10   4   4    0.08    1.22
  10   4   4   -0.05    0.67
   7  -5  -4    1.21    0.84
   7  -5  -4    0.68    0.72
  -7   5   4    1.31    0.52
  -7   5   4    2.49    1.17
   6  -5  -4    0.14    0.55
   6  -5  -4    0.53    0.72
  -6   5   4    0.60    0.40
  -6   5   4    1.13    0.88
   5  -5  -4    0.69    0.56
   5  -5  -4   -0.63    0.41
  -5   5   4    0.31    0.38
  -5   5   4    0.65    0.77
   4  -5  -4    1.04    0.48
   4  -5  -4    0.65    0.37
  -4   5   4    0.45    0.38
  -4   5   4    0.31    0.32
  -4   5   4    0.35    0.12
  -4   5   4    0.27    0.24
  -4   5   4    0.94    0.61
   3  -5  -4    0.00    0.22
   3  -5  -4    0.21    0.40
   3  -5  -4   -0.17    0.31
  -3   5   4   -0.28    0.28
  -3   5   4   -0.21    0.25
  -3   5   4   -0.04    0.43
  -3   5   4   -0.26    0.23
   2  -5  -4    0.48    0.26
   2  -5  -4    0.01    0.40
   2  -5  -4    0.44    0.26
   2  -5  -4    0.57    0.40
  -2   5   4    0.25    0.26
  -2   5   4    0.06    0.38
  -2   5   4    0.04    0.26
  -2   5   4    0.48    0.23
  -2   5   4    0.77    0.31
   1  -5  -4    0.31    0.22
   1  -5  -4   -0.06    0.30
   1  -5  -4    0.29    0.29
   1  -5  -4   -0.10    0.31
  -1   5   4    0.49    0.28
  -1   5   4    0.34    0.21
  -1   5   4    0.46    0.26
  -1   5   4   -0.09    0.26
  -1   5   4   -0.06    0.17
   0  -5  -4    0.54    0.26
   0  -5  -4    0.29    0.33
   0  -5  -4    0.40    0.30
   0   5   4    1.01    0.20
   0   5   4    0.27    0.29
   0   5   4    0.47    0.24
   0   5   4    0.79    0.21
   0   5   4    0.85    0.24
  -1  -5  -4   14.40    1.02
  -1  -5  -4   14.90    1.11
  -1  -5  -4   16.54    1.09
   1   5   4   17.78    0.99
   1   5   4   17.34    1.05
   1   5   4   17.99    1.10
   1   5   4   16.20    0.99
   1   5   4   15.47    0.97
  -2  -5  -4    0.19    0.35
  -2  -5  -4    0.85    0.18
  -2  -5  -4    0.67    0.28
   2   5   4    0.46    0.31
   2   5   4    0.73    0.19
   2   5   4    1.20    0.24
   2   5   4    0.91    0.24
  -3  -5  -4    0.51    0.17
  -3  -5  -4    0.45    0.26
  -3  -5  -4    0.10    0.13
  -3  -5  -4   -0.02    0.33
   3   5   4    0.21    0.19
   3   5   4    0.24    0.22
   3   5   4    0.01    0.18
   3   5   4   -0.07    0.27
  -4  -5  -4    1.23    0.21
  -4  -5  -4    1.31    0.46
  -4  -5  -4    1.32    0.21
  -4  -5  -4    1.08    0.22
  -4  -5  -4    1.59    0.32
   4   5   4    1.11    0.36
   4   5   4    1.23    0.30
   4   5   4    1.10    0.28
   4   5   4    1.48    0.27
  -5  -5  -4   17.59    1.11
  -5  -5  -4   17.94    1.14
  -5  -5  -4   17.56    1.38
  -5  -5  -4   20.63    1.14
   5   5   4   20.81    1.28
   5   5   4   16.86    1.27
   5   5   4   17.90    1.18
   5   5   4   19.06    1.13
   5   5   4   18.67    1.16
  -6  -5  -4    0.02    0.24
  -6  -5  -4    0.26    0.57
  -6  -5  -4   -0.23    0.26
  -6  -5  -4    0.69    0.26
   6   5   4    0.23    0.34
   6   5   4   -0.09    0.40
   6   5   4   -0.46    0.20
   6   5   4    0.12    0.23
   6   5   4    0.40    0.39
  -7  -5  -4   19.39    1.28
  -7  -5  -4   19.71    1.27
  -7  -5  -4   18.78    1.56
   7   5   4   20.66    1.36
   7   5   4   18.85    1.12
   7   5   4   19.77    1.14
   7   5   4   18.25    1.51
  -8  -5  -4    3.74    0.52
  -8  -5  -4    3.69    0.90
   8   5   4    3.11    0.88
   8   5   4    3.02    0.26
   8   5   4    4.73    0.71
   8   5   4    3.38    0.29
  -9  -5  -4   -0.02    0.42
  -9  -5  -4    0.57    0.95
   9   5   4   -0.65    0.59
   9   5   4    1.20    1.03
 -10  -5  -4    2.33    0.51
 -10  -5  -4    0.55    1.17
  10   5   4    0.65    0.76
  10   5   4    0.81    1.23
   7  -6  -4    0.19    0.81
  -7   6   4    0.62    1.24
  -7   6   4    0.02    0.50
   6  -6  -4    1.69    0.69
   6  -6  -4    1.84    0.91
  -6   6   4    2.06    1.18
  -6   6   4    1.85    0.50
   5  -6  -4    0.33    0.71
   5  -6  -4    0.83    0.51
  -5   6   4    0.33    0.41
  -5   6   4   -0.51    0.78
   4  -6  -4    1.69    0.64
   4  -6  -4    1.62    0.47
  -4   6   4    1.62    0.24
  -4   6   4    0.69    0.39
  -4   6   4    2.00    0.39
  -4   6   4    2.21    0.78
   3  -6  -4    2.67    0.47
   3  -6  -4    2.34    0.38
   3  -6  -4    1.90    0.60
  -3   6   4    2.13    0.41
  -3   6   4    2.42    0.65
  -3   6   4    1.99    0.43
   2  -6  -4   39.30    2.44
   2  -6  -4   38.55    2.31
   2  -6  -4   41.79    2.33
  -2   6   4   41.98    2.37
  -2   6   4   41.12    2.29
  -2   6   4   38.51    2.36
  -2   6   4   42.46    2.49
   1  -6  -4    4.30    0.60
   1  -6  -4    3.48    0.55
   1  -6  -4    4.32    0.55
  -1   6   4    3.88    0.39
  -1   6   4    4.28    0.63
  -1   6   4    3.81    0.46
  -1   6   4    3.56    0.46
  -1   6   4    3.30    0.53
  -1   6   4    3.05    0.47
   0  -6  -4    2.98    0.49
   0  -6  -4    2.98    0.52
   0  -6  -4    3.47    0.53
   0   6   4    4.56    0.44
   0   6   4    4.70    0.49
   0   6   4    3.54    0.50
   0   6   4    3.41    0.53
   0   6   4    3.66    0.41
  -1  -6  -4   -0.07    0.38
  -1  -6  -4    0.23    0.32
  -1  -6  -4    0.12    0.25
   1   6   4    0.07    0.35
   1   6   4    0.11    0.21
   1   6   4   -0.02    0.19
   1   6   4    0.04    0.18
   1   6   4    0.04    0.24
  -2  -6  -4    0.27    0.16
  -2  -6  -4    0.54    0.21
  -2  -6  -4    0.02    0.37
  -2  -6  -4   -0.01    0.30
   2   6   4    0.30    0.25
   2   6   4    0.18    0.16
   2   6   4    0.25    0.35
   2   6   4    0.36    0.22
  -3  -6  -4   -0.04    0.41
  -3  -6  -4   -0.03    0.18
  -3  -6  -4   -0.39    0.27
  -3  -6  -4    0.05    0.15
   3   6   4   -0.10    0.22
   3   6   4    0.03    0.18
   3   6   4   -0.41    0.38
   3   6   4    0.08    0.26
  -4  -6  -4    0.06    0.31
  -4  -6  -4    0.52    0.23
  -4  -6  -4   -0.73    0.40
  -4  -6  -4   -0.02    0.14
   4   6   4   -0.14    0.26
   4   6   4    0.12    0.27
   4   6   4   -0.44    0.37
   4   6   4   -0.13    0.22
  -5  -6  -4   10.72    0.72
  -5  -6  -4   13.34    0.77
  -5  -6  -4   11.89    1.13
  -5  -6  -4   10.91    0.81
   5   6   4   11.33    0.84
   5   6   4   11.57    0.86
   5   6   4   10.48    0.96
   5   6   4   12.37    0.95
   5   6   4   11.15    0.89
  -6  -6  -4    1.54    0.37
  -6  -6  -4    0.20    0.25
  -6  -6  -4    1.21    0.65
  -6  -6  -4    1.17    0.27
   6   6   4    1.10    0.52
   6   6   4    0.91    0.39
   6   6   4    0.56    0.33
   6   6   4    0.81    0.31
  -7  -6  -4    3.19    0.47
  -7  -6  -4    3.15    0.82
  -7  -6  -4    3.33    0.45
   7   6   4    3.25    0.43
   7   6   4    3.94    0.62
   7   6   4    3.50    0.47
   7   6   4    3.02    0.70
  -8  -6  -4   -0.64    0.28
  -8  -6  -4    1.37    0.86
   8   6   4   -0.20    0.74
   8   6   4    0.57    0.56
   8   6   4    0.08    0.23
  -9  -6  -4   -0.10    1.04
  -9  -6  -4   -0.55    0.35
   9   6   4   -0.53    0.64
   9   6   4    1.00    1.03
 -10  -6  -4   -0.43    0.39
 -10  -6  -4   -0.86    1.27
  10   6   4    0.89    1.24
  10   6   4   -0.13    0.81
   6  -7  -4    0.67    0.74
   6  -7  -4   -0.03    0.99
  -6   7   4    1.98    1.22
  -6   7   4    0.03    0.47
   5  -7  -4    1.16    0.91
   5  -7  -4    0.13    0.59
  -5   7   4    1.01    0.48
  -5   7   4   -0.10    1.00
   4  -7  -4    0.46    0.74
   4  -7  -4    0.31    0.47
  -4   7   4    0.76    0.79
  -4   7   4   -0.30    0.38
  -4   7   4    0.02    0.23
   3  -7  -4    1.37    0.45
   3  -7  -4    1.03    0.39
   3  -7  -4    0.12    0.64
  -3   7   4    0.64    0.35
  -3   7   4    0.58    0.50
  -3   7   4    0.64    0.66
   2  -7  -4    1.51    0.63
   2  -7  -4    1.57    0.45
  -2   7   4    1.87    0.57
  -2   7   4    1.12    0.35
  -2   7   4    2.12    0.52
  -2   7   4    1.31    0.39
   1  -7  -4   99.34    5.39
   1  -7  -4   85.06    5.26
  -1   7   4   98.89    5.24
  -1   7   4  100.74    5.33
  -1   7   4   93.20    5.31
  -1   7   4   98.30    5.14
   0  -7  -4    2.77    0.60
   0  -7  -4    2.99    0.57
   0  -7  -4    3.68    0.63
   0   7   4    3.72    0.50
   0   7   4    4.00    0.58
   0   7   4    4.47    0.64
   0   7   4    3.43    0.50
  -1  -7  -4   -0.05    0.40
  -1  -7  -4    0.24    0.45
  -1  -7  -4   -0.02    0.34
   1   7   4    0.06    0.28
   1   7   4    0.47    0.35
   1   7   4   -0.38    0.21
   1   7   4   -0.25    0.43
   1   7   4    0.40    0.26
  -2  -7  -4   13.44    1.06
  -2  -7  -4   12.21    0.91
  -2  -7  -4   10.83    1.11
   2   7   4   13.93    1.11
   2   7   4   13.49    0.92
   2   7   4   13.24    0.87
   2   7   4   15.43    0.88
   2   7   4   12.22    0.97
  -3  -7  -4    0.61    0.27
  -3  -7  -4    1.70    0.47
  -3  -7  -4    1.33    0.29
  -3  -7  -4    1.53    0.57
   3   7   4    1.46    0.29
   3   7   4    1.48    0.34
   3   7   4    2.64    0.55
   3   7   4    1.37    0.39
  -4  -7  -4    2.08    0.63
  -4  -7  -4    1.27    0.45
  -4  -7  -4    1.43    0.28
  -4  -7  -4    1.73    0.28
   4   7   4    1.33    0.38
   4   7   4    1.32    0.33
   4   7   4    1.82    0.39
  -5  -7  -4    0.04    0.15
  -5  -7  -4   -0.38    0.60
  -5  -7  -4    0.08    0.20
   5   7   4    0.19    0.32
   5   7   4   -0.24    0.37
   5   7   4    0.33    0.32
   5   7   4   -0.32    0.34
  -6  -7  -4    5.05    0.45
  -6  -7  -4    4.92    0.49
  -6  -7  -4    5.18    0.96
   6   7   4    5.32    0.73
   6   7   4    5.67    0.75
   6   7   4    4.18    0.59
   6   7   4    5.96    0.64
  -7  -7  -4   18.58    1.19
  -7  -7  -4   18.83    1.81
  -7  -7  -4   17.97    1.15
   7   7   4   18.05    1.35
   7   7   4   15.77    1.48
   7   7   4   20.18    1.25
   7   7   4   19.29    1.24
  -8  -7  -4    1.80    0.96
  -8  -7  -4    0.16    0.31
   8   7   4    0.48    0.55
   8   7   4    0.78    0.34
   8   7   4   -0.02    0.75
  -9  -7  -4    1.24    1.06
  -9  -7  -4    1.65    0.42
   9   7   4    1.58    0.98
   9   7   4    3.25    0.82
 -10  -7  -4   -0.17    0.39
 -10  -7  -4    0.13    1.41
  10   7   4    0.95    1.23
  10   7   4    0.79    0.90
   5  -8  -4    3.62    1.15
   5  -8  -4    0.02    0.70
  -5   8   4   -1.45    1.07
  -5   8   4   -0.02    0.46
  -5   8   4   -0.74    0.62
   4  -8  -4    0.03    0.88
  -4   8   4   -0.29    0.39
  -4   8   4   -0.71    0.85
  -4   8   4    0.12    0.55
   3  -8  -4    8.23    1.09
  -3   8   4    6.78    0.71
  -3   8   4    7.76    1.13
  -3   8   4    7.53    0.86
   2  -8  -4    0.85    0.67
   2  -8  -4    0.75    0.49
  -2   8   4   -0.45    0.33
  -2   8   4    0.43    0.44
  -2   8   4   -0.73    0.61
  -2   8   4   -0.47    0.59
   1  -8  -4    2.57    0.60
   1  -8  -4    2.94    0.74
  -1   8   4    3.84    0.54
  -1   8   4    3.50    0.63
  -1   8   4    3.20    0.37
  -1   8   4    2.53    0.69
   0  -8  -4    5.11    0.70
   0  -8  -4    2.64    0.65
   0  -8  -4    2.32    0.65
   0   8   4    1.47    0.65
   0   8   4    3.64    0.55
   0   8   4    2.86    0.49
  -1  -8  -4    2.82    0.56
  -1  -8  -4    3.98    0.67
  -1  -8  -4    3.28    0.72
   1   8   4    4.10    0.56
   1   8   4    3.77    0.55
   1   8   4    3.31    0.69
  -2  -8  -4    5.19    0.75
  -2  -8  -4    4.96    0.82
  -2  -8  -4    3.48    0.55
   2   8   4    6.02    0.54
   2   8   4    5.00    0.61
  -3  -8  -4    6.80    0.63
  -3  -8  -4    5.73    0.76
  -3  -8  -4    4.83    0.85
   3   8   4    5.33    0.63
   3   8   4    5.79    0.56
  -4  -8  -4    4.22    0.84
  -4  -8  -4    4.87    0.51
  -4  -8  -4    4.93    0.70
   4   8   4    4.59    0.58
   4   8   4    3.48    0.54
   4   8   4    4.52    0.60
  -5  -8  -4    1.66    0.75
  -5  -8  -4    0.58    0.26
   5   8   4    0.19    0.37
   5   8   4    0.36    0.48
   5   8   4    0.20    0.41
   5   8   4   -0.18    0.40
  -6  -8  -4    3.30    0.42
  -6  -8  -4    2.17    0.88
   6   8   4    2.43    0.59
   6   8   4    2.05    0.53
   6   8   4    2.22    0.58
   6   8   4    1.86    0.50
  -7  -8  -4    0.45    0.87
  -7  -8  -4    0.27    0.24
  -7  -8  -4    0.04    0.29
   7   8   4    0.32    0.53
   7   8   4   -0.09    0.58
   7   8   4    0.03    0.45
   7   8   4   -0.27    0.48
  -8  -8  -4   -1.42    0.91
  -8  -8  -4    0.19    0.29
   8   8   4    0.58    0.43
   8   8   4    0.39    0.64
   8   8   4    0.95    0.77
  -9  -8  -4    1.38    1.24
  -9  -8  -4    1.38    0.39
   9   8   4    1.31    0.75
   9   8   4    0.77    0.99
 -10  -8  -4    3.82    0.55
 -10  -8  -4    4.48    1.56
  10   8   4    6.08    1.45
  10   8   4    3.46    1.05
   4  -9  -4   -1.09    1.10
  -4   9   4    1.94    1.09
  -4   9   4   -1.14    0.45
  -4   9   4    0.12    0.67
   3  -9  -4    6.40    1.17
  -3   9   4    4.91    0.83
  -3   9   4    6.22    0.71
  -3   9   4    6.20    0.75
  -3   9   4    6.91    1.18
   2  -9  -4    4.73    0.74
   2  -9  -4    4.56    1.05
  -2   9   4    3.65    0.70
  -2   9   4    4.02    0.91
   1  -9  -4    7.00    0.90
   1  -9  -4    6.94    1.02
  -1   9   4    5.80    0.79
  -1   9   4    8.19    0.97
   0  -9  -4    7.88    1.12
   0  -9  -4    6.19    1.01
   0   9   4    8.33    0.88
   0   9   4   10.18    0.93
  -1  -9  -4    7.30    0.99
  -1  -9  -4    5.68    0.87
  -1  -9  -4    4.12    0.69
   1   9   4    5.81    0.75
   1   9   4    7.76    0.74
  -2  -9  -4    0.42    0.58
  -2  -9  -4    1.79    0.77
  -2  -9  -4   -0.23    0.46
   2   9   4    0.97    0.35
   2   9   4    0.67    0.44
  -3  -9  -4    1.86    0.44
  -3  -9  -4    1.66    0.83
  -3  -9  -4    1.86    0.62
   3   9   4    1.85    0.48
   3   9   4    1.27    0.37
  -4  -9  -4    0.40    0.73
  -4  -9  -4    0.20    0.37
   4   9   4    0.04    0.53
   4   9   4    0.52    0.43
   4   9   4    0.34    0.33
  -5  -9  -4    1.40    0.86
  -5  -9  -4    0.56    0.34
   5   9   4    0.58    0.56
   5   9   4    0.75    0.42
   5   9   4    0.46    0.47
  -6  -9  -4    1.53    0.36
  -6  -9  -4    1.24    0.92
   6   9   4    2.56    0.67
   6   9   4    2.76    0.64
   6   9   4    2.13    0.60
  -7  -9  -4    2.28    1.10
   7   9   4    1.31    0.66
   7   9   4   -0.01    0.61
   7   9   4    0.21    0.59
  -8  -9  -4    2.14    1.13
   8   9   4    0.58    0.77
   8   9   4    0.58    0.53
   8   9   4    0.66    0.80
  -9  -9  -4   -0.26    1.32
   9   9   4    0.12    0.94
   9   9   4    0.28    0.87
   3 -10  -4    0.63    1.19
  -3  10   4    1.19    1.10
  -3  10   4   -0.10    0.77
   2 -10  -4    2.85    1.08
   2 -10  -4    1.63    0.78
  -2  10   4    2.56    0.76
  -2  10   4    3.41    0.95
   1 -10  -4    0.37    0.95
   1 -10  -4    0.35    0.76
  -1  10   4    0.19    0.71
  -1  10   4    1.40    0.64
   0 -10  -4    4.19    0.97
   0 -10  -4    4.53    0.93
   0  10   4    4.05    0.75
   0  10   4    5.14    0.77
  -1 -10  -4    7.08    1.09
  -1 -10  -4    7.34    1.10
   1  10   4    9.24    0.87
   1  10   4    7.59    0.93
  -2 -10  -4    3.54    0.98
  -2 -10  -4    3.24    0.89
  -2 -10  -4    2.76    0.68
   2  10   4    4.45    0.73
   2  10   4    4.48    0.63
  -3 -10  -4    1.38    0.94
  -3 -10  -4   -0.04    0.53
   3  10   4    0.83    0.38
   3  10   4    0.57    0.53
  -4 -10  -4    0.14    0.90
  -4 -10  -4   -0.72    0.47
   4  10   4    0.14    0.39
   4  10   4    0.88    0.52
   4  10   4   -0.17    0.69
  -5 -10  -4    0.17    0.90
   5  10   4   -0.46    0.64
   5  10   4    0.93    0.56
   5  10   4    0.52    0.46
  -6 -10  -4    0.46    1.06
   6  10   4    0.17    0.55
   6  10   4    0.71    0.73
   6  10   4    0.26    0.63
  -7 -10  -4    1.37    1.24
   7  10   4    1.40    0.71
   7  10   4    0.46    0.62
   7  10   4    1.62    0.78
  -8 -10  -4    1.58    1.33
   8  10   4    0.21    0.79
   8  10   4   -0.10    0.66
   8  10   4    1.36    0.86
  -9 -10  -4   -1.33    1.33
   9  10   4    1.87    0.95
   1 -11  -4   -0.46    0.87
   1 -11  -4   -1.95    0.98
  -1  11   4   -0.87    0.79
  -1  11   4   -0.21    0.74
   0 -11  -4   -0.08    0.95
   0 -11  -4   -0.45    0.94
   0  11   4   -0.71    0.58
   0  11   4   -0.74    0.64
  -1 -11  -4   -0.90    0.95
  -1 -11  -4    0.04    0.86
   1  11   4   -0.12    0.51
   1  11   4   -0.31    0.65
  -2 -11  -4    0.43    0.98
   2  11   4    1.24    0.50
   2  11   4    0.30    0.64
  -3 -11  -4    0.86    1.09
   3  11   4   -0.28    0.42
   3  11   4    0.04    0.86
   3  11   4    0.18    0.62
  -4 -11  -4    0.15    1.14
   4  11   4    0.08    0.82
   4  11   4    1.28    0.66
   4  11   4    0.60    0.46
  -5 -11  -4   -0.59    1.12
   5  11   4   -0.71    0.77
   5  11   4   -0.04    0.66
   5  11   4   -0.13    0.48
  -6 -11  -4    0.15    1.17
   6  11   4    0.50    0.87
   6  11   4    1.72    0.65
   6  11   4    1.82    0.81
  -7 -11  -4   -0.13    1.27
   7  11   4    1.08    0.80
   7  11   4    0.44    0.85
  -8 -11  -4    1.71    1.49
   8  11   4   -0.77    0.87
   8  11   4    1.86    0.86
  -1 -12  -4    0.75    1.08
   1  12   4    0.60    0.58
   1  12   4   -0.25    0.85
   1  12   4    1.58    1.11
  -2 -12  -4    0.09    1.24
   2  12   4    1.08    0.55
   2  12   4    0.25    1.11
   2  12   4    0.04    0.76
  -3 -12  -4    0.12    1.19
   3  12   4   -0.09    1.04
   3  12   4   -1.14    0.74
   3  12   4    0.00    0.50
  -4 -12  -4    1.56    1.29
   4  12   4    0.36    0.83
   4  12   4    1.87    1.14
  -5 -12  -4    0.42    1.37
   5  12   4    0.93    0.83
   5  12   4    0.62    0.97
  -6 -12  -4    0.05    1.28
   6  12   4    1.01    0.85
   6  12   4    0.77    0.98
  -7 -12  -4   -0.64    1.40
   7  12   4   -0.55    0.99
   7  12   4    0.39    0.89
   5  12  -5   -0.92    0.71
   5  12  -5    2.12    1.04
  -5 -12   5   -0.92    1.17
   4  12  -5    1.51    0.96
   4  12  -5    0.18    0.96
  -4 -12   5    1.28    1.11
   3  12  -5   -1.33    0.83
   3  12  -5    1.39    0.98
  -3 -12   5   -0.92    1.04
   2  12  -5   -0.69    1.30
   2  12  -5   -0.99    0.82
  -2 -12   5    0.11    1.17
   7  11  -5    2.96    0.94
   7  11  -5    4.65    1.04
  -7 -11   5    3.50    0.48
  -7 -11   5    3.33    1.38
   6  11  -5    0.59    0.94
   6  11  -5    2.03    0.83
  -6 -11   5   -0.29    1.08
  -6 -11   5    1.23    0.35
   5  11  -5   -1.13    0.71
   5  11  -5   -0.96    0.71
  -5 -11   5   -0.51    0.31
  -5 -11   5    0.01    1.04
   4  11  -5    1.56    0.85
   4  11  -5    0.82    0.75
  -4 -11   5   -0.30    0.95
  -4 -11   5    0.87    0.39
   3  11  -5    6.73    1.02
   3  11  -5    7.22    1.06
  -3 -11   5    5.72    0.72
  -3 -11   5    6.02    1.24
   2  11  -5    2.23    0.91
   2  11  -5    3.22    0.78
  -2 -11   5    2.68    1.13
  -2 -11   5    1.69    0.51
   1  11  -5   -0.31    0.68
   1  11  -5    0.30    0.77
  -1 -11   5    1.93    1.06
  -1 -11   5    0.91    0.56
   0  11  -5    1.36    0.78
   0  11  -5    2.09    0.92
   0  11  -5    2.73    0.82
   0 -11   5    3.30    0.76
   8  10  -5   -0.46    0.75
   8  10  -5    1.46    0.97
  -8 -10   5    0.33    1.12
  -8 -10   5    0.76    0.35
   7  10  -5    4.60    1.07
   7  10  -5    4.24    0.90
  -7 -10   5    5.19    0.51
  -7 -10   5    6.66    1.29
   6  10  -5    0.40    0.64
   6  10  -5    0.33    0.75
  -6 -10   5    0.37    0.30
  -6 -10   5    0.20    0.94
   5  10  -5    9.42    1.26
   5  10  -5    8.55    1.13
  -5 -10   5    9.28    1.32
  -5 -10   5   10.56    0.72
   4  10  -5   -0.66    0.62
   4  10  -5   -0.76    0.58
  -4 -10   5   -0.12    0.27
  -4 -10   5    1.46    0.89
   3  10  -5    0.15    0.58
   3  10  -5   -0.05    0.68
  -3 -10   5   -0.24    0.29
  -3 -10   5    0.04    0.77
   2  10  -5    4.67    0.88
   2  10  -5    5.36    0.77
  -2 -10   5    5.09    0.64
  -2 -10   5    5.69    1.04
   1  10  -5    0.76    0.70
   1  10  -5    1.15    0.58
  -1 -10   5   -0.43    0.40
  -1 -10   5   -0.17    0.82
   0  10  -5    0.10    0.62
   0  10  -5    0.27    0.64
   0  10  -5    0.02    0.72
   0  10  -5    0.08    0.55
   0 -10   5    0.32    0.50
  -1  10  -5    1.00    0.72
  -1  10  -5   -0.07    0.85
  -1  10  -5    0.64    0.61
  -1  10  -5   -0.38    0.62
   1 -10   5   -0.81    0.59
  -2  10  -5    0.69    0.66
  -2  10  -5    0.45    0.66
  -2  10  -5    0.67    0.91
  -2  10  -5    0.30    0.95
   2 -10   5    2.38    0.73
   9   9  -5   -0.91    1.01
   9   9  -5   -1.37    0.78
  -9  -9   5    0.10    0.28
  -9  -9   5   -1.56    1.15
   8   9  -5    3.25    1.04
   8   9  -5    2.53    0.77
  -8  -9   5    3.37    1.20
  -8  -9   5    3.57    0.44
   7   9  -5    2.30    0.66
   7   9  -5    2.94    0.82
  -7  -9   5    0.92    0.94
  -7  -9   5    2.14    0.35
   6   9  -5    1.63    0.60
   6   9  -5    0.86    0.61
  -6  -9   5    1.18    0.88
  -6  -9   5    0.67    0.25
   5   9  -5    0.78    0.56
   5   9  -5    0.80    0.63
  -5  -9   5    0.31    0.24
  -5  -9   5   -1.11    0.74
   4   9  -5    9.56    0.99
   4   9  -5    8.00    0.96
  -4  -9   5    8.75    0.64
  -4  -9   5    8.46    1.14
   3   9  -5    1.22    0.57
   3   9  -5    0.83    0.51
  -3  -9   5    1.76    0.29
  -3  -9   5    1.41    0.73
   2   9  -5    1.02    0.52
   2   9  -5    1.67    0.62
  -2  -9   5    1.54    0.73
  -2  -9   5    1.54    0.35
   1   9  -5    0.08    0.55
   1   9  -5    0.23    0.33
   1   9  -5    0.07    0.27
   1   9  -5    0.64    0.44
  -1  -9   5    0.09    0.34
  -1  -9   5   -0.44    0.66
   0   9  -5    2.81    0.72
   0   9  -5    2.73    0.56
   0   9  -5    2.10    0.56
   0   9  -5    2.76    0.65
   0  -9   5    3.55    0.49
  -1   9  -5    0.00    0.51
  -1   9  -5   -0.56    0.60
  -1   9  -5   -0.27    0.46
  -1   9  -5    1.05    0.64
   1  -9   5    0.17    0.43
  -2   9  -5    1.14    0.85
  -2   9  -5    1.68    0.74
  -2   9  -5    0.74    0.53
  -2   9  -5    1.98    0.59
   2  -9   5    0.94    0.61
  -3   9  -5    0.84    0.60
  -3   9  -5   -0.15    1.06
  -3   9  -5    0.48    0.80
  -3   9  -5   -0.07    0.57
   3  -9   5    0.93    0.61
   9   8  -5    1.94    0.80
   9   8  -5    1.25    0.91
  -9  -8   5    1.95    0.35
  -9  -8   5    2.07    1.06
   8   8  -5   14.13    1.60
   8   8  -5   15.83    1.35
  -8  -8   5   12.87    0.90
  -8  -8   5   13.45    1.58
   7   8  -5    1.32    0.60
   7   8  -5    0.44    0.68
  -7  -8   5   -0.14    0.83
  -7  -8   5    0.37    0.22
   6   8  -5    0.88    0.50
   6   8  -5    1.00    0.57
  -6  -8   5    0.18    0.69
  -6  -8   5    0.52    0.23
   5   8  -5   -0.24    0.44
   5   8  -5   -0.38    0.48
  -5  -8   5   -0.37    0.18
  -5  -8   5    1.37    0.67
   4   8  -5    5.40    0.76
   4   8  -5    8.73    0.86
  -4  -8   5    6.16    0.48
  -4  -8   5    6.27    0.90
   3   8  -5   14.89    1.13
   3   8  -5   15.06    1.12
  -3  -8   5   12.30    1.26
  -3  -8   5   14.16    0.88
   2   8  -5    4.34    0.66
   2   8  -5    5.89    0.71
  -2  -8   5    4.34    0.43
  -2  -8   5    5.32    0.80
   1   8  -5    6.70    0.65
   1   8  -5    8.54    0.85
   1   8  -5    6.53    0.52
   1   8  -5    7.70    0.70
  -1  -8   5    6.18    0.55
  -1  -8   5    7.98    0.63
  -1  -8   5    6.91    0.96
   0   8  -5    4.58    0.56
   0   8  -5    4.81    0.59
   0   8  -5    4.15    0.54
   0   8  -5    4.10    0.63
   0   8  -5    6.53    0.80
   0   8  -5    4.34    0.64
   0  -8   5    5.05    0.55
  -1   8  -5    3.74    0.59
  -1   8  -5    2.78    0.57
  -1   8  -5    3.36    0.70
  -1   8  -5    3.38    0.51
  -1   8  -5    2.73    0.70
   1  -8   5    3.60    0.50
  -2   8  -5    0.76    0.71
  -2   8  -5    0.12    0.43
  -2   8  -5    0.60    0.43
  -2   8  -5   -0.28    0.59
   2  -8   5   -0.39    0.46
  -3   8  -5    0.86    0.63
  -3   8  -5    1.32    0.49
  -3   8  -5    1.79    0.95
  -3   8  -5    1.51    0.51
   3  -8   5   -0.31    0.53
  -4   8  -5    1.17    0.57
  -4   8  -5    0.01    0.55
  -4   8  -5    1.77    0.78
  -4   8  -5    0.45    1.10
   4  -8   5    1.47    0.61
  -5   8  -5    0.25    0.64
  -5   8  -5    1.24    1.16
  -5   8  -5    1.90    1.44
  -5   8  -5   -0.02    0.62
   5  -8   5   -0.08    0.72
  10   7  -5    1.84    0.83
  10   7  -5    3.02    1.05
   9   7  -5   -0.50    0.68
   9   7  -5   -1.03    0.77
  -9  -7   5    0.08    0.29
  -9  -7   5   -0.24    0.89
   8   7  -5    1.36    0.78
   8   7  -5    2.54    0.64
  -8  -7   5    2.57    0.84
  -8  -7   5    1.58    0.31
   7   7  -5    0.06    0.49
   7   7  -5   -0.05    0.58
  -7  -7   5    0.21    0.12
  -7  -7   5    2.04    0.77
  -7  -7   5    0.26    0.20
   6   7  -5    4.66    0.75
   6   7  -5    5.63    0.77
  -6  -7   5    6.34    0.91
  -6  -7   5    5.05    0.44
   5   7  -5    0.35    0.38
   5   7  -5    0.32    0.42
  -5  -7   5    1.18    0.56
  -5  -7   5    0.29    0.18
   4   7  -5   10.97    0.92
   4   7  -5   11.15    0.89
  -4  -7   5   10.84    0.70
  -4  -7   5    9.83    1.11
   3   7  -5    7.60    0.74
   3   7  -5    7.70    0.75
  -3  -7   5    6.65    0.58
  -3  -7   5    6.71    0.89
  -3  -7   5    7.75    0.53
   2   7  -5   20.76    1.33
   2   7  -5   19.31    1.37
  -2  -7   5   19.02    1.24
  -2  -7   5   21.28    1.21
  -2  -7   5   23.38    1.51
   1   7  -5    0.49    0.39
   1   7  -5    0.25    0.29
   1   7  -5    0.63    0.29
   1   7  -5    0.61    0.17
  -1  -7   5    0.76    0.25
  -1  -7   5    0.72    0.21
  -1  -7   5    0.79    0.47
   0   7  -5    0.71    0.39
   0   7  -5    0.27    0.28
   0   7  -5   -0.12    0.22
   0   7  -5    0.37    0.40
   0   7  -5   -0.73    0.30
   0   7  -5    0.28    0.30
   0  -7   5   -0.32    0.24
  -1   7  -5    2.41    0.38
  -1   7  -5    2.00    0.46
  -1   7  -5    2.08    0.51
  -1   7  -5    1.79    0.58
  -1   7  -5    3.09    0.42
  -1   7  -5    2.84    0.49
   1  -7   5    2.76    0.45
  -2   7  -5    1.84    0.38
  -2   7  -5    1.23    0.54
  -2   7  -5    1.63    0.40
  -2   7  -5    2.01    0.43
  -2   7  -5    1.58    0.60
  -2   7  -5    1.06    0.59
   2  -7   5    1.22    0.40
  -3   7  -5    2.45    0.63
  -3   7  -5    4.13    0.54
  -3   7  -5    4.24    0.67
  -3   7  -5    3.70    0.92
  -3   7  -5    4.48    0.56
   3  -7   5    3.61    0.65
  -4   7  -5    0.43    0.44
  -4   7  -5    0.66    0.56
  -4   7  -5   -0.15    0.87
  -4   7  -5   -0.06    0.40
   4  -7   5   -0.04    0.51
  -5   7  -5    0.31    0.56
  -5   7  -5   -0.30    0.59
  -5   7  -5   -0.92    1.18
  -5   7  -5   -0.43    0.48
   5  -7   5   -0.03    0.55
  10   6  -5    1.51    0.97
  10   6  -5    1.88    0.95
 -10  -6   5    1.13    0.43
   9   6  -5    0.80    0.68
   9   6  -5    0.98    0.81
  -9  -6   5    0.84    0.78
  -9  -6   5    0.75    0.29
  -9  -6   5    0.05    0.60
   8   6  -5    0.01    0.62
   8   6  -5    0.63    0.52
  -8  -6   5    0.62    0.68
  -8  -6   5   -0.07    0.25
  -8  -6   5   -0.27    0.44
   7   6  -5    6.50    0.75
   7   6  -5    7.18    0.89
  -7  -6   5    6.44    0.54
  -7  -6   5    7.26    0.91
  -7  -6   5    6.39    0.63
  -7  -6   5    6.20    0.64
   6   6  -5   12.48    0.93
   6   6  -5   11.05    1.17
   6   6  -5   11.67    1.10
  -6  -6   5   11.72    0.78
  -6  -6   5   12.27    1.10
  -6  -6   5   12.03    0.70
  -6  -6   5   11.25    0.73
   5   6  -5    1.27    0.36
   5   6  -5    0.59    0.59
   5   6  -5    0.96    0.40
  -5  -6   5    0.23    0.37
  -5  -6   5    1.25    0.22
  -5  -6   5    1.00    0.50
   4   6  -5   28.52    1.73
   4   6  -5   28.09    1.70
   4   6  -5   28.07    1.91
  -4  -6   5   28.21    1.67
  -4  -6   5   29.29    1.84
  -4  -6   5   27.31    1.76
  -4  -6   5   28.43    1.59
   3   6  -5    1.78    0.39
   3   6  -5    2.44    0.42
   3   6  -5    1.53    0.52
  -3  -6   5    1.91    0.24
  -3  -6   5    2.18    0.31
  -3  -6   5    2.13    0.41
  -3  -6   5    2.47    0.55
   2   6  -5    0.85    0.31
   2   6  -5    0.51    0.30
   2   6  -5    0.84    0.49
  -2  -6   5    0.44    0.21
  -2  -6   5    0.54    0.18
  -2  -6   5    0.47    0.35
  -2  -6   5    0.79    0.42
   1   6  -5    0.20    0.19
   1   6  -5    0.01    0.28
   1   6  -5    0.17    0.12
   1   6  -5   -0.01    0.22
   1   6  -5    0.45    0.43
  -1  -6   5   -0.08    0.17
  -1  -6   5    0.07    0.35
  -1  -6   5   -0.05    0.15
  -1  -6   5    0.15    0.37
   0   6  -5    8.03    0.61
   0   6  -5    7.93    0.70
   0   6  -5    8.62    0.81
   0   6  -5    8.56    0.75
   0   6  -5    8.14    0.61
   0   6  -5    7.35    0.54
   0   6  -5    6.93    0.67
   0  -6   5    7.02    0.57
   0  -6   5    6.82    0.74
  -1   6  -5    3.74    0.47
  -1   6  -5    2.57    0.46
  -1   6  -5    2.90    0.37
  -1   6  -5    3.16    0.38
  -1   6  -5    3.39    0.49
  -1   6  -5    1.40    0.47
   1  -6   5    2.84    0.40
   1  -6   5    2.93    0.57
  -2   6  -5    3.52    0.48
  -2   6  -5    4.54    0.59
  -2   6  -5    2.75    0.54
  -2   6  -5    3.04    0.55
  -2   6  -5    4.50    0.48
  -2   6  -5    3.12    0.42
   2  -6   5    3.44    0.49
   2  -6   5    3.54    0.69
  -3   6  -5    0.15    0.41
  -3   6  -5   -0.12    0.29
  -3   6  -5    0.55    0.30
  -3   6  -5    0.40    0.48
  -3   6  -5    0.56    0.40
   3  -6   5   -0.90    0.60
   3  -6   5   -0.19    0.35
  -4   6  -5    6.57    0.81
  -4   6  -5    6.01    0.85
  -4   6  -5    6.69    0.66
  -4   6  -5    6.89    0.79
  -4   6  -5    7.16    0.72
   4  -6   5    5.48    1.20
   4  -6   5    5.61    0.73
  -5   6  -5    2.06    0.53
  -5   6  -5    1.50    0.44
  -5   6  -5    1.08    0.98
  -5   6  -5    0.58    0.50
   5  -6   5    1.47    0.55
  -6   6  -5    2.66    1.29
  -6   6  -5   -0.11    0.60
  -6   6  -5    1.33    0.49
   6  -6   5    0.87    0.56
  10   5  -5    0.78    0.92
 -10  -5   5    0.48    0.83
 -10  -5   5   -0.23    0.35
   9   5  -5    2.61    0.85
   9   5  -5    1.33    0.67
  -9  -5   5    0.91    0.73
  -9  -5   5    2.33    0.42
  -9  -5   5    2.33    0.72
   8   5  -5    7.47    1.02
   8   5  -5    4.86    0.78
   8   5  -5    6.07    0.78
  -8  -5   5    8.38    1.02
  -8  -5   5    7.07    0.60
  -8  -5   5    6.22    0.92
   7   5  -5    0.12    0.44
   7   5  -5    0.81    0.54
   7   5  -5    0.97    0.56
  -7  -5   5    0.93    0.58
  -7  -5   5    0.58    0.41
  -7  -5   5    1.27    0.44
  -7  -5   5    0.56    0.39
  -7  -5   5    0.28    0.26
   6   5  -5   -0.01    0.47
   6   5  -5   -0.12    0.41
   6   5  -5   -0.01    0.31
  -6  -5   5   -0.38    0.29
  -6  -5   5    0.01    0.28
  -6  -5   5   -0.17    0.18
  -6  -5   5    0.76    0.50
  -6  -5   5    0.95    0.37
   5   5  -5    0.08    0.28
   5   5  -5   -0.37    0.35
   5   5  -5    1.21    0.44
  -5  -5   5   -0.70    0.38
  -5  -5   5    0.19    0.16
  -5  -5   5    0.01    0.12
  -5  -5   5   -0.30    0.18
  -5  -5   5   -0.04    0.28
  -5  -5   5   -0.15    0.31
   4   5  -5    0.79    0.31
   4   5  -5    0.49    0.27
   4   5  -5    1.09    0.41
  -4  -5   5    0.68    0.11
  -4  -5   5    0.97    0.17
  -4  -5   5    0.79    0.08
  -4  -5   5    0.60    0.41
  -4  -5   5    0.61    0.26
  -4  -5   5    1.43    0.34
   3   5  -5   21.41    1.31
   3   5  -5   20.30    1.29
   3   5  -5   20.58    1.43
  -3  -5   5   19.97    1.25
  -3  -5   5   22.52    1.43
  -3  -5   5   22.16    1.21
  -3  -5   5   21.52    1.34
   2   5  -5    5.61    0.48
   2   5  -5    5.03    0.47
   2   5  -5    4.55    0.63
   2   5  -5    4.91    0.29
  -2  -5   5    5.16    0.60
  -2  -5   5    5.53    0.43
  -2  -5   5    5.12    0.51
  -2  -5   5    4.98    0.38
   1   5  -5    2.64    0.36
   1   5  -5    4.03    0.54
   1   5  -5    3.11    0.38
   1   5  -5    3.21    0.24
  -1  -5   5    4.37    0.46
  -1  -5   5    2.79    0.30
  -1  -5   5    2.60    0.31
  -1  -5   5    3.84    0.50
  -1  -5   5    3.27    0.29
   0   5  -5   54.67    2.83
   0   5  -5   51.81    2.81
   0   5  -5   48.03    2.95
   0   5  -5   52.70    2.88
   0   5  -5   49.01    2.85
   0  -5   5   53.82    2.82
   0  -5   5   48.03    2.88
   0  -5   5   52.08    2.92
   0  -5   5   52.06    2.78
  -1   5  -5    3.27    0.36
  -1   5  -5    3.07    0.52
  -1   5  -5    3.40    0.44
  -1   5  -5    3.30    0.46
  -1   5  -5    3.53    0.46
  -1   5  -5    3.36    0.42
  -1   5  -5    2.67    0.31
   1  -5   5    3.31    0.38
   1  -5   5    2.78    0.51
  -2   5  -5    0.02    0.20
  -2   5  -5   -0.34    0.22
  -2   5  -5    0.57    0.30
  -2   5  -5   -0.33    0.22
  -2   5  -5    0.09    0.33
  -2   5  -5   -0.20    0.30
  -2   5  -5   -0.17    0.42
   2  -5   5    0.56    0.27
   2  -5   5    0.08    0.42
  -3   5  -5    1.28    0.37
  -3   5  -5    1.59    0.49
  -3   5  -5    0.41    0.49
  -3   5  -5    0.42    0.31
  -3   5  -5    1.77    0.41
  -3   5  -5    0.78    0.26
  -3   5  -5    1.21    0.30
   3  -5   5    1.03    0.34
   3  -5   5    1.96    0.62
  -4   5  -5   -0.36    0.34
  -4   5  -5    0.64    0.33
  -4   5  -5   -0.13    0.40
  -4   5  -5    0.30    0.36
  -4   5  -5    0.42    0.26
   4  -5   5    0.54    0.76
   4  -5   5    0.60    0.39
  -5   5  -5    3.39    0.46
  -5   5  -5    5.86    0.69
  -5   5  -5    3.13    0.51
  -5   5  -5    3.92    0.53
  -5   5  -5    3.95    0.58
   5  -5   5    2.48    1.02
   5  -5   5    4.20    0.65
  -6   5  -5    0.94    0.39
  -6   5  -5    1.09    0.55
   6  -5   5    0.54    0.52
   6  -5   5    0.47    0.44
   6  -5   5    1.12    1.24
  -7   5  -5   -1.68    0.67
  -7   5  -5   -1.48    1.22
   7  -5   5   -0.64    0.54
   7  -5   5   -0.35    0.51
  10   4  -5   -0.19    0.89
 -10  -4   5    0.37    1.05
 -10  -4   5    0.27    0.40
   9   4  -5    0.79    0.72
   9   4  -5   -0.65    0.54
  -9  -4   5   -0.18    0.53
  -9  -4   5   -0.36    0.76
  -9  -4   5    0.18    0.31
   8   4  -5    0.69    0.67
   8   4  -5    2.46    0.67
   8   4  -5    1.34    0.52
  -8  -4   5    1.22    0.67
  -8  -4   5    1.64    0.36
  -8  -4   5    0.89    0.49
  -8  -4   5    1.48    0.71
  -8  -4   5    1.96    0.56
   7   4  -5    2.19    0.58
   7   4  -5    2.84    0.51
   7   4  -5    2.98    0.53
  -7  -4   5    2.43    0.57
  -7  -4   5    4.01    0.61
  -7  -4   5    2.99    0.46
  -7  -4   5    3.63    0.59
  -7  -4   5    2.49    0.38
   6   4  -5   12.28    0.95
   6   4  -5   12.34    0.97
   6   4  -5   11.13    0.89
  -6  -4   5    9.71    0.83
  -6  -4   5    9.90    0.92
  -6  -4   5   12.36    0.98
  -6  -4   5   11.99    0.78
  -6  -4   5   11.19    0.89
   5   4  -5   11.20    0.88
   5   4  -5   11.04    0.81
   5   4  -5    9.89    0.90
  -5  -4   5   11.22    0.81
  -5  -4   5   11.34    0.85
  -5  -4   5   11.07    0.72
  -5  -4   5   10.52    0.80
  -5  -4   5   11.53    0.77
  -5  -4   5   11.34    0.89
   4   4  -5   72.12    4.06
   4   4  -5   72.91    4.12
   4   4  -5   73.05    4.03
  -4  -4   5   65.20    3.98
  -4  -4   5   75.66    3.98
  -4  -4   5   80.20    3.94
  -4  -4   5   75.74    4.09
  -4  -4   5   72.88    4.05
  -4  -4   5   76.72    4.05
   3   4  -5   52.57    2.93
   3   4  -5   53.69    2.94
   3   4  -5   53.02    3.03
  -3  -4   5   53.26    2.91
  -3  -4   5   52.67    2.95
  -3  -4   5   48.16    2.84
  -3  -4   5   53.12    2.86
  -3  -4   5   57.34    3.00
  -3  -4   5   53.51    2.81
   2   4  -5    1.84    0.29
   2   4  -5    1.76    0.18
   2   4  -5    1.76    0.36
   2   4  -5    1.91    0.29
  -2  -4   5    2.04    0.37
  -2  -4   5    2.26    0.32
  -2  -4   5    1.83    0.17
  -2  -4   5    2.48    0.26
   1   4  -5    0.31    0.25
   1   4  -5    0.25    0.20
   1   4  -5    0.56    0.19
  -1  -4   5    0.27    0.13
  -1  -4   5    0.74    0.22
  -1  -4   5    0.31    0.12
  -1  -4   5    0.42    0.28
  -1  -4   5    0.34    0.14
   0   4  -5    0.30    0.19
   0   4  -5    0.17    0.13
   0   4  -5    0.09    0.14
   0   4  -5    0.08    0.19
   0   4  -5    0.25    0.26
   0  -4   5   -0.09    0.13
   0  -4   5    0.24    0.10
   0  -4   5   -0.49    0.20
   0  -4   5    0.19    0.24
  -1   4  -5   24.75    1.51
  -1   4  -5   26.09    1.42
  -1   4  -5   26.14    1.43
  -1   4  -5   26.14    1.48
  -1   4  -5   25.43    1.57
  -1   4  -5   26.34    1.51
   1  -4   5   24.21    1.59
   1  -4   5   24.83    1.53
   1  -4   5   25.85    1.48
  -2   4  -5    2.32    0.32
  -2   4  -5    1.76    0.33
  -2   4  -5    2.03    0.28
  -2   4  -5    2.16    0.39
  -2   4  -5    1.80    0.32
  -2   4  -5    2.24    0.41
  -2   4  -5    2.29    0.28
   2  -4   5    1.79    0.32
   2  -4   5    2.46    0.53
  -3   4  -5   36.91    2.24
  -3   4  -5   35.41    2.06
  -3   4  -5   37.00    2.07
  -3   4  -5   35.80    2.11
  -3   4  -5   38.50    2.09
  -3   4  -5   38.80    2.19
  -3   4  -5   35.21    2.02
   3  -4   5   36.88    2.15
   3  -4   5   34.70    2.32
  -4   4  -5   -0.45    0.27
  -4   4  -5    0.06    0.26
  -4   4  -5   -0.68    0.39
  -4   4  -5   -0.17    0.29
  -4   4  -5    0.05    0.28
   4  -4   5    0.29    0.32
   4  -4   5   -0.37    0.63
   4  -4   5   -0.12    0.21
  -5   4  -5    0.87    0.40
  -5   4  -5    0.93    0.32
  -5   4  -5    1.19    0.31
  -5   4  -5    0.56    0.35
   5  -4   5    0.91    0.44
   5  -4   5    1.10    0.81
   5  -4   5    0.72    0.31
  -6   4  -5   -0.76    0.28
  -6   4  -5   -0.65    0.48
  -6   4  -5   -0.06    0.47
   6  -4   5    1.80    1.08
   6  -4   5    0.28    0.42
   6  -4   5    0.75    0.39
  -7   4  -5    5.34    0.82
   7  -4   5    5.06    0.66
   7  -4   5    4.21    1.43
  -8   4  -5    1.30    1.42
  -8   4  -5   -1.10    0.83
   8  -4   5   -2.17    1.45
   8  -4   5    0.84    0.58
   8  -4   5   -0.91    0.76
  10   3  -5    1.59    0.98
 -10  -3   5   -1.00    1.12
 -10  -3   5    0.88    0.60
   9   3  -5    1.54    0.56
   9   3  -5    0.58    0.77
  -9  -3   5    2.11    0.43
  -9  -3   5    1.60    0.90
   8   3  -5    1.04    0.49
   8   3  -5    2.31    0.68
  -8  -3   5    1.74    0.74
  -8  -3   5    1.60    0.46
  -8  -3   5    1.29    0.44
  -8  -3   5    1.54    0.38
   7   3  -5    5.48    0.61
   7   3  -5    5.09    0.66
   7   3  -5    6.17    0.82
  -7  -3   5    5.88    0.84
  -7  -3   5    6.24    0.70
  -7  -3   5    6.19    0.90
  -7  -3   5    6.30    0.66
  -7  -3   5    6.58    0.58
   6   3  -5   12.74    1.00
   6   3  -5   13.91    1.09
   6   3  -5   13.71    0.97
  -6  -3   5   14.30    0.92
  -6  -3   5   12.01    1.04
  -6  -3   5   14.32    1.08
  -6  -3   5   13.47    0.89
  -6  -3   5   13.00    0.97
   5   3  -5    6.04    0.63
   5   3  -5    6.01    0.59
   5   3  -5    6.66    0.61
  -5  -3   5    6.50    0.59
  -5  -3   5    5.46    0.62
  -5  -3   5    6.35    0.49
  -5  -3   5    6.32    0.61
  -5  -3   5    5.58    0.50
  -5  -3   5    5.57    0.59
   4   3  -5    8.18    0.68
   4   3  -5    8.35    0.67
   4   3  -5    7.95    0.63
  -4  -3   5    8.23    0.59
  -4  -3   5    9.12    0.63
  -4  -3   5    8.94    0.61
  -4  -3   5    7.98    0.55
  -4  -3   5    7.30    0.63
  -4  -3   5    9.33    0.68
   3   3  -5    3.38    0.38
   3   3  -5    3.27    0.35
   3   3  -5    2.65    0.31
   3   3  -5    3.26    0.45
  -3  -3   5    3.54    0.27
  -3  -3   5    2.95    0.33
  -3  -3   5    3.33    0.24
  -3  -3   5    3.52    0.40
  -3  -3   5    2.87    0.33
   2   3  -5    2.26    0.30
   2   3  -5    3.14    0.39
   2   3  -5    2.57    0.31
   2   3  -5    2.60    0.24
  -2  -3   5    3.01    0.28
  -2  -3   5    2.97    0.37
  -2  -3   5    2.64    0.20
  -2  -3   5    2.91    0.31
  -2  -3   5    2.48    0.23
   1   3  -5    0.55    0.18
   1   3  -5    0.72    0.19
   1   3  -5    0.67    0.09
   1   3  -5    1.04    0.26
   1   3  -5    0.81    0.18
  -1  -3   5    0.66    0.13
  -1  -3   5    0.42    0.17
  -1  -3   5    0.58    0.12
  -1  -3   5    0.63    0.13
   0   3  -5    9.10    0.65
   0   3  -5    8.69    0.54
   0   3  -5    8.95    0.55
   0   3  -5    8.56    0.58
   0   3  -5    8.81    0.59
   0  -3   5    8.54    0.60
   0  -3   5    8.84    0.55
   0  -3   5    8.20    0.62
   0  -3   5    8.70    0.51
  -1   3  -5    5.63    0.43
  -1   3  -5    5.30    0.35
  -1   3  -5    5.28    0.35
  -1   3  -5    5.41    0.45
  -1   3  -5    5.30    0.49
  -1   3  -5    5.68    0.42
   1  -3   5    4.57    0.55
   1  -3   5    5.35    0.42
   1  -3   5    5.93    0.47
  -2   3  -5   88.13    4.69
  -2   3  -5   91.48    4.75
  -2   3  -5   87.69    4.83
  -2   3  -5   90.53    4.82
  -2   3  -5   87.75    4.72
  -2   3  -5   88.52    4.74
   2  -3   5   90.53    4.79
   2  -3   5   89.43    4.78
   2  -3   5   80.88    4.87
  -3   3  -5  106.46    5.52
  -3   3  -5  100.54    5.47
  -3   3  -5  104.81    5.48
  -3   3  -5  103.50    5.49
  -3   3  -5  104.11    5.57
  -3   3  -5  101.15    5.63
   3  -3   5   93.08    5.68
   3  -3   5  105.14    5.58
  -4   3  -5   23.59    1.28
  -4   3  -5   20.72    1.29
  -4   3  -5   20.41    1.49
  -4   3  -5   23.47    1.42
  -4   3  -5   21.31    1.32
  -4   3  -5   21.51    1.30
   4  -3   5   22.75    1.43
   4  -3   5   22.17    1.26
   4  -3   5   20.20    1.62
  -5   3  -5   -0.17    0.39
  -5   3  -5    0.40    0.23
  -5   3  -5    0.24    0.34
  -5   3  -5    0.10    0.22
  -5   3  -5    0.17    0.28
   5  -3   5    0.27    0.64
   5  -3   5   -0.08    0.34
   5  -3   5    0.06    0.26
  -6   3  -5   -0.16    0.20
  -6   3  -5    0.42    0.39
  -6   3  -5    0.32    0.21
  -6   3  -5   -0.50    0.43
   6  -3   5    0.13    0.30
   6  -3   5    0.41    0.32
   6  -3   5   -0.06    0.86
  -7   3  -5    4.35    0.73
   7  -3   5    2.31    0.57
   7  -3   5    1.96    1.22
   7  -3   5    3.02    0.52
  -8   3  -5   -0.46    0.78
   8  -3   5    0.05    0.55
   8  -3   5    0.96    0.54
   8  -3   5    1.06    1.47
  10   2  -5    0.47    1.01
 -10  -2   5    0.06    1.25
 -10  -2   5    0.80    0.61
   9   2  -5    3.72    0.59
   9   2  -5    1.53    0.82
  -9  -2   5    3.66    0.55
  -9  -2   5    3.38    1.06
   8   2  -5    3.60    0.74
   8   2  -5    3.21    0.55
  -8  -2   5    3.10    0.79
  -8  -2   5    2.00    0.46
  -8  -2   5    3.48    0.49
  -8  -2   5    3.31    0.40
   7   2  -5   18.16    1.34
   7   2  -5   17.33    1.21
   7   2  -5   17.21    1.03
  -7  -2   5   18.09    1.13
  -7  -2   5   17.75    1.17
  -7  -2   5   16.01    1.41
  -7  -2   5   17.74    1.09
  -7  -2   5   16.36    1.39
   6   2  -5    5.75    0.54
   6   2  -5    7.36    0.80
   6   2  -5    6.75    0.69
  -6  -2   5    7.36    0.60
  -6  -2   5    5.95    0.76
  -6  -2   5    6.94    0.55
  -6  -2   5    7.54    0.59
  -6  -2   5    6.80    0.83
   5   2  -5   10.98    0.85
   5   2  -5   10.11    0.75
   5   2  -5   11.53    0.83
  -5  -2   5   10.37    0.81
  -5  -2   5   12.73    0.75
  -5  -2   5   10.31    0.87
  -5  -2   5   10.88    0.75
  -5  -2   5   10.14    0.87
  -5  -2   5   11.07    0.73
   4   2  -5    0.39    0.22
   4   2  -5    0.28    0.24
   4   2  -5    0.27    0.24
  -4  -2   5    0.38    0.28
  -4  -2   5    0.34    0.21
  -4  -2   5    0.40    0.19
  -4  -2   5    0.27    0.21
  -4  -2   5    0.02    0.21
  -4  -2   5    0.33    0.15
   3   2  -5    7.93    0.61
   3   2  -5    8.68    0.61
   3   2  -5    8.49    0.61
   3   2  -5    7.45    0.59
  -3  -2   5    8.27    0.53
  -3  -2   5    8.42    0.58
  -3  -2   5    7.77    0.56
  -3  -2   5    9.29    0.60
  -3  -2   5    8.42    0.56
   2   2  -5   74.27    4.05
   2   2  -5   73.56    4.01
   2   2  -5   77.13    4.04
   2   2  -5   80.72    4.09
   2   2  -5   72.04    4.02
  -2  -2   5   66.67    4.02
  -2  -2   5   76.20    4.00
  -2  -2   5   80.18    4.05
   1   2  -5   33.89    1.91
   1   2  -5   34.99    1.94
   1   2  -5   33.11    1.89
   1   2  -5   36.06    1.86
  -1  -2   5   34.48    1.91
  -1  -2   5   33.71    1.86
  -1  -2   5   33.75    1.87
  -1  -2   5   35.18    1.87
   0   2  -5  135.38    6.61
   0   2  -5  118.73    6.55
   0   2  -5  125.21    6.54
   0   2  -5  131.63    6.53
   0   2  -5  122.45    6.51
   0  -2   5  115.16    6.50
   0  -2   5  122.37    6.53
   0  -2   5  115.81    6.56
  -1   2  -5    1.07    0.11
  -1   2  -5    0.76    0.18
  -1   2  -5    1.06    0.10
  -1   2  -5    1.28    0.20
  -1   2  -5    1.34    0.19
   1  -2   5    0.75    0.24
   1  -2   5    0.85    0.17
   1  -2   5    0.73    0.17
   1  -2   5    1.22    0.17
  -2   2  -5   32.15    1.79
  -2   2  -5   29.94    1.63
  -2   2  -5   30.90    1.70
  -2   2  -5   31.96    1.69
  -2   2  -5   30.74    1.65
   2  -2   5   31.50    1.74
   2  -2   5   26.83    1.82
   2  -2   5   29.82    1.71
   2  -2   5   30.01    1.71
  -3   2  -5    5.73    0.41
  -3   2  -5    5.90    0.58
  -3   2  -5    5.42    0.45
  -3   2  -5    5.98    0.40
   3  -2   5    5.13    0.51
   3  -2   5    5.59    0.69
   3  -2   5    5.14    0.43
   3  -2   5    6.09    0.39
  -4   2  -5    9.50    0.66
  -4   2  -5   10.53    0.64
  -4   2  -5    8.57    0.86
  -4   2  -5   10.30    0.67
  -4   2  -5   10.77    0.75
   4  -2   5   10.95    0.81
   4  -2   5   10.65    0.70
   4  -2   5   10.93    0.66
   4  -2   5    8.38    0.98
  -5   2  -5    1.70    0.22
  -5   2  -5    1.70    0.37
  -5   2  -5    1.75    0.22
  -5   2  -5    1.07    0.29
   5  -2   5    1.02    0.64
   5  -2   5    1.58    0.31
   5  -2   5    1.49    0.40
   5  -2   5    1.12    0.27
  -6   2  -5    2.48    0.50
  -6   2  -5    1.64    0.19
  -6   2  -5    1.75    0.18
  -6   2  -5    1.82    0.40
   6  -2   5    2.20    0.49
   6  -2   5    2.19    0.39
   6  -2   5    1.54    0.82
   6  -2   5    2.91    0.42
  -7   2  -5    2.56    0.54
  -7   2  -5    2.36    0.66
   7  -2   5    2.92    1.06
   7  -2   5    3.30    0.61
   7  -2   5    2.90    0.52
  -8   2  -5    1.70    0.76
   8  -2   5   -0.80    1.14
   8  -2   5    0.79    0.57
   8  -2   5    1.78    0.54
  -9   2  -5    1.46    0.98
   9  -2   5    0.63    0.69
   9  -2   5   -1.27    0.72
   9  -2   5    0.91    1.47
  10   1  -5    1.04    0.95
 -10  -1   5    0.11    0.60
 -10  -1   5    0.50    1.25
   9   1  -5    4.12    0.63
   9   1  -5    2.57    0.97
  -9  -1   5    2.96    0.55
  -9  -1   5    2.73    1.14
   8   1  -5    3.98    0.60
   8   1  -5    2.23    0.74
  -8  -1   5    2.59    0.50
  -8  -1   5    2.61    0.44
  -8  -1   5    4.71    0.94
   7   1  -5    0.24    0.48
   7   1  -5   -0.40    0.36
  -7  -1   5   -0.08    0.29
  -7  -1   5   -0.19    0.28
  -7  -1   5   -0.16    0.58
   6   1  -5    0.81    0.43
   6   1  -5    0.10    0.31
   6   1  -5    0.27    0.11
  -6  -1   5   -0.21    0.18
  -6  -1   5   -1.08    0.48
  -6  -1   5    0.19    0.24
  -6  -1   5    0.15    0.46
   5   1  -5   13.61    0.98
   5   1  -5   12.85    0.79
   5   1  -5   13.56    0.92
  -5  -1   5   13.48    0.77
  -5  -1   5   13.08    0.86
  -5  -1   5   12.93    1.04
  -5  -1   5   13.24    0.94
  -5  -1   5   14.15    0.89
  -5  -1   5   13.20    1.02
   4   1  -5    0.19    0.15
   4   1  -5    0.52    0.26
   4   1  -5    0.39    0.28
   4   1  -5    0.59    0.24
  -4  -1   5    0.75    0.19
  -4  -1   5    0.30    0.29
  -4  -1   5    0.29    0.29
  -4  -1   5    0.47    0.21
  -4  -1   5    0.62    0.18
   3   1  -5    9.50    0.53
   3   1  -5    7.32    0.65
   3   1  -5    8.24    0.64
   3   1  -5    9.65    0.64
   3   1  -5    7.98    0.58
  -3  -1   5    9.23    0.60
  -3  -1   5    9.42    0.65
  -3  -1   5    9.61    0.63
  -3  -1   5    8.83    0.57
   2   1  -5    1.37    0.23
   2   1  -5    1.26    0.20
   2   1  -5    1.31    0.16
   2   1  -5    1.39    0.19
   2   1  -5    1.28    0.22
  -2  -1   5    1.12    0.19
  -2  -1   5    1.59    0.20
  -2  -1   5    1.23    0.16
  -2  -1   5    1.42    0.20
   1   1  -5   86.94    4.58
   1   1  -5   84.05    4.61
   1   1  -5   85.11    4.57
   1   1  -5   93.68    4.61
   1   1  -5   85.76    4.56
  -1  -1   5   88.21    4.56
  -1  -1   5   84.41    4.57
  -1  -1   5   78.47    4.59
  -1  -1   5   86.59    4.56
   0   1  -5   44.74    2.44
   0   1  -5   45.83    2.50
   0   1  -5   48.89    2.47
   0   1  -5   44.65    2.47
   0  -1   5   45.58    2.46
   0  -1   5   45.29    2.44
   0  -1   5   48.35    2.49
   0  -1   5   44.85    2.48
   0  -1   5   44.42    2.48
  -1   1  -5   17.90    0.98
  -1   1  -5   17.03    0.97
  -1   1  -5   16.71    0.96
   1  -1   5   16.94    0.95
   1  -1   5   15.43    1.01
   1  -1   5   17.00    0.95
   1  -1   5   15.54    0.94
  -2   1  -5   76.31    3.91
  -2   1  -5   71.16    3.77
  -2   1  -5   71.00    3.85
  -2   1  -5   72.93    3.83
   2  -1   5   73.65    3.87
   2  -1   5   63.36    3.93
   2  -1   5   72.22    3.84
   2  -1   5   71.74    3.82
  -3   1  -5    0.29    0.14
  -3   1  -5    0.40    0.11
  -3   1  -5    0.40    0.19
  -3   1  -5    0.43    0.24
   3  -1   5    0.41    0.14
   3  -1   5   -0.23    0.29
   3  -1   5    0.38    0.10
   3  -1   5    0.15    0.11
   3  -1   5    0.14    0.19
  -4   1  -5    1.20    0.16
  -4   1  -5    0.39    0.26
  -4   1  -5    0.60    0.17
  -4   1  -5    0.47    0.25
  -4   1  -5    0.63    0.12
   4  -1   5    0.18    0.24
   4  -1   5    0.67    0.17
   4  -1   5    0.64    0.20
   4  -1   5    0.50    0.42
  -5   1  -5    0.90    0.32
  -5   1  -5    0.31    0.08
  -5   1  -5    0.20    0.42
  -5   1  -5    0.02    0.22
  -5   1  -5    0.21    0.08
   5  -1   5    0.57    0.56
   5  -1   5    0.74    0.21
   5  -1   5   -0.24    0.23
   5  -1   5    0.30    0.30
  -6   1  -5   62.60    3.38
  -6   1  -5   61.27    3.45
   6  -1   5   56.16    3.73
   6  -1   5   57.64    3.50
   6  -1   5   62.00    3.34
   6  -1   5   65.15    3.40
  -7   1  -5    7.00    0.74
  -7   1  -5    6.49    0.82
   7  -1   5    4.99    1.11
   7  -1   5    6.07    0.76
   7  -1   5    7.57    0.78
  -8   1  -5    4.23    0.84
   8  -1   5    2.48    0.63
   8  -1   5    3.27    0.67
   8  -1   5    4.87    1.29
  -9   1  -5    0.54    0.95
   9  -1   5   -0.07    0.58
   9  -1   5   -1.49    1.35
   9  -1   5    0.72    0.69
   9   0  -5    0.83    0.59
   9   0  -5    0.68    0.93
  -9   0   5    0.15    0.43
  -9   0   5   -0.64    1.05
   8   0  -5    0.43    0.50
   8   0  -5    0.89    0.76
  -8   0   5   -0.15    0.85
  -8   0   5   -0.79    0.40
  -8   0   5   -0.07    0.36
   7   0  -5    6.00    0.81
   7   0  -5    5.98    0.70
  -7   0   5    5.87    0.61
  -7   0   5    5.96    0.64
  -7   0   5    5.51    0.95
   6   0  -5    6.60    0.81
   6   0  -5    8.30    0.71
  -6   0   5    7.02    0.65
  -6   0   5    6.91    0.93
  -6   0   5    7.95    0.64
   5   0  -5    1.62    0.42
   5   0  -5    1.94    0.34
  -5   0   5    1.59    0.45
  -5   0   5    1.06    0.46
  -5   0   5    1.51    0.28
  -5   0   5    2.07    0.37
  -5   0   5    1.44    0.29
   4   0  -5   48.43    2.57
   4   0  -5   49.43    2.73
   4   0  -5   47.80    2.58
   4   0  -5   49.71    2.76
   4   0  -5   42.54    2.80
  -4   0   5   51.39    2.71
  -4   0   5   51.52    2.71
  -4   0   5   50.55    2.75
  -4   0   5   48.48    2.81
   3   0  -5  125.91    6.95
   3   0  -5  129.71    6.83
   3   0  -5  117.04    6.99
   3   0  -5  129.43    6.95
   3   0  -5  126.89    6.86
  -3   0   5  132.09    6.95
  -3   0   5  138.38    6.95
  -3   0   5  132.20    6.99
  -3   0   5  137.18    6.92
   2   0  -5    0.35    0.18
   2   0  -5    0.58    0.20
  -2   0   5    0.17    0.14
  -2   0   5    0.28    0.14
   1   0  -5    6.12    0.42
   1   0  -5    5.17    0.44
   1   0  -5    5.60    0.41
  -1   0   5    6.08    0.39
  -1   0   5    6.34    0.43
  -1   0   5    5.81    0.36
  -1   0   5    5.78    0.36
   0   0  -5    9.19    0.53
   0   0  -5    8.07    0.50
   0   0  -5    8.51    0.58
   0   0  -5    8.51    0.53
   0   0   5    8.98    0.52
   0   0   5    8.93    0.55
   0   0   5    9.03    0.51
   0   0   5    8.41    0.50
   0   0   5    8.75    0.54
  -1   0  -5    0.21    0.13
  -1   0  -5    0.25    0.12
  -1   0  -5    0.27    0.10
   1   0   5    0.13    0.14
   1   0   5    0.22    0.10
   1   0   5    0.28    0.10
   1   0   5    0.06    0.07
  -2   0  -5  320.58   15.34
  -2   0  -5  285.06   15.27
  -2   0  -5  279.20   15.30
   2   0   5  287.86   15.37
   2   0   5  292.26   15.30
   2   0   5  290.38   15.28
   2   0   5  275.16   15.25
  -3   0  -5  124.48    6.71
  -3   0  -5  128.84    6.71
  -3   0  -5  136.17    6.85
  -3   0  -5  124.31    6.78
   3   0   5  126.50    6.71
   3   0   5  115.37    6.87
   3   0   5  134.91    6.75
   3   0   5  121.96    6.70
   3   0   5  130.41    6.80
  -4   0  -5    0.04    0.21
  -4   0  -5    0.10    0.07
  -4   0  -5    0.18    0.27
  -4   0  -5    0.00    0.13
   4   0   5   -0.21    0.32
   4   0   5   -0.01    0.22
   4   0   5    0.37    0.17
   4   0   5    0.13    0.13
  -5   0  -5    7.33    0.75
  -5   0  -5    5.55    0.67
  -5   0  -5    7.93    0.56
   5   0   5    8.20    0.53
   5   0   5    7.43    0.92
   5   0   5    6.86    0.65
   5   0   5    7.51    0.59
  -6   0  -5   28.29    1.69
  -6   0  -5   29.10    1.82
   6   0   5   28.20    1.79
   6   0   5   29.87    1.65
   6   0   5   29.65    1.72
   6   0   5   26.69    2.04
  -7   0  -5   13.03    1.10
  -7   0  -5   12.17    0.94
   7   0   5   10.93    0.99
   7   0   5   12.76    0.99
   7   0   5   10.68    1.46
  -8   0  -5    1.14    0.72
   8   0   5   -0.37    0.44
   8   0   5    0.32    0.54
   8   0   5    0.70    1.05
  -9   0  -5    0.60    0.95
   9   0   5   -0.40    0.74
   9   0   5    1.02    0.52
   9   0   5    0.65    1.41
   9  -1  -5    1.92    1.08
  -9   1   5    0.46    0.48
  -9   1   5    1.83    1.20
   8  -1  -5    9.38    1.17
   8  -1  -5    6.76    0.85
  -8   1   5    5.21    1.25
  -8   1   5    7.77    0.78
   7  -1  -5    0.66    0.61
   7  -1  -5    1.24    0.48
  -7   1   5    1.68    0.40
  -7   1   5    1.41    0.42
  -7   1   5    0.59    0.78
   6  -1  -5   11.36    1.05
   6  -1  -5   12.48    0.94
  -6   1   5   11.95    0.89
  -6   1   5   11.81    0.88
  -6   1   5   11.39    1.19
   5  -1  -5   -0.40    0.36
   5  -1  -5   -0.06    0.27
  -5   1   5    0.30    0.26
  -5   1   5    0.66    0.26
  -5   1   5    0.48    0.31
  -5   1   5   -0.34    0.51
  -5   1   5    0.82    0.45
   4  -1  -5   27.42    1.63
   4  -1  -5   26.78    1.68
  -4   1   5   27.94    1.76
  -4   1   5   28.14    1.61
  -4   1   5   27.59    1.65
  -4   1   5   27.61    1.62
   3  -1  -5    0.11    0.25
   3  -1  -5    0.07    0.20
   3  -1  -5    0.32    0.25
  -3   1   5    0.13    0.19
  -3   1   5    0.24    0.17
  -3   1   5    0.29    0.28
  -3   1   5   -0.26    0.18
   2  -1  -5   52.62    3.18
   2  -1  -5   56.52    3.05
   2  -1  -5   55.05    3.14
   2  -1  -5   58.15    3.15
  -2   1   5   59.83    3.17
  -2   1   5   55.66    3.03
  -2   1   5   61.08    3.15
  -2   1   5   57.87    3.09
  -2   1   5   59.54    3.13
   1  -1  -5    2.01    0.29
   1  -1  -5    2.16    0.25
   1  -1  -5    2.17    0.20
   1  -1  -5    2.47    0.27
  -1   1   5    2.69    0.27
  -1   1   5    2.40    0.25
  -1   1   5    2.57    0.20
  -1   1   5    2.44    0.17
  -1   1   5    2.58    0.27
   0  -1  -5   18.24    1.06
   0  -1  -5   19.46    1.07
   0  -1  -5   17.50    1.08
   0  -1  -5   16.83    1.03
   0   1   5   19.15    1.02
   0   1   5   18.61    1.09
   0   1   5   18.42    1.05
   0   1   5   20.43    1.07
   0   1   5   19.29    1.04
  -1  -1  -5   91.05    4.91
  -1  -1  -5   88.69    4.90
  -1  -1  -5   98.60    4.90
   1   1   5   92.32    4.86
   1   1   5   91.93    4.90
   1   1   5   93.65    4.89
   1   1   5   95.67    4.91
   1   1   5   88.77    4.85
   1   1   5   85.90    4.84
  -2  -1  -5   46.45    2.47
  -2  -1  -5   44.32    2.37
  -2  -1  -5   48.15    2.46
  -2  -1  -5   44.15    2.42
   2   1   5   44.97    2.42
   2   1   5   42.05    2.38
   2   1   5   44.53    2.43
   2   1   5   43.59    2.49
   2   1   5   43.88    2.41
  -3  -1  -5    4.16    0.45
  -3  -1  -5    4.92    0.33
  -3  -1  -5    5.25    0.33
  -3  -1  -5    5.35    0.43
   3   1   5    4.70    0.33
   3   1   5    5.05    0.41
   3   1   5    5.22    0.32
   3   1   5    4.86    0.53
   3   1   5    5.44    0.39
  -4  -1  -5    2.51    0.25
  -4  -1  -5    3.02    0.40
  -4  -1  -5    2.93    0.40
  -4  -1  -5    2.41    0.18
   4   1   5    2.17    0.16
   4   1   5    2.29    0.30
   4   1   5    2.22    0.35
   4   1   5    2.64    0.45
   4   1   5    2.71    0.29
  -5  -1  -5    2.71    0.34
  -5  -1  -5    3.12    0.48
  -5  -1  -5    3.29    0.50
   5   1   5    3.78    0.47
   5   1   5    3.39    0.38
   5   1   5    3.70    0.64
   5   1   5    3.37    0.34
  -6  -1  -5    4.01    0.45
  -6  -1  -5    3.75    0.58
   6   1   5    2.95    0.48
   6   1   5    3.42    0.43
   6   1   5    2.79    0.72
   6   1   5    3.08    0.37
  -7  -1  -5   10.01    0.79
  -7  -1  -5    8.42    1.02
   7   1   5    9.53    0.82
   7   1   5    7.30    0.82
   7   1   5   10.74    1.34
  -8  -1  -5   -0.60    0.65
   8   1   5   -0.15    0.38
   8   1   5    0.47    0.49
   8   1   5    0.77    0.92
  -9  -1  -5    1.48    0.94
   9   1   5    1.02    1.16
   9   1   5    0.78    0.49
   9   1   5    0.09    0.68
 -10  -1  -5    1.75    1.20
  10   1   5    2.14    0.90
  10   1   5    0.81    1.57
  10   1   5   -0.85    0.75
   9  -2  -5    2.18    1.00
  -9   2   5    1.98    1.28
  -9   2   5    1.73    0.74
   8  -2  -5    1.56    0.67
   8  -2  -5   -0.24    0.76
  -8   2   5    0.46    0.42
  -8   2   5    2.44    1.07
   7  -2  -5    2.77    0.61
   7  -2  -5    2.44    0.74
  -7   2   5    3.24    0.99
  -7   2   5    1.37    0.44
   6  -2  -5    3.74    0.58
   6  -2  -5    2.99    0.68
  -6   2   5    3.83    0.83
  -6   2   5    3.47    0.55
  -6   2   5    2.84    0.48
   5  -2  -5    5.03    0.60
   5  -2  -5    5.43    0.68
  -5   2   5    4.95    0.53
  -5   2   5    5.42    0.77
  -5   2   5    4.87    0.58
   4  -2  -5   12.50    1.10
   4  -2  -5   14.59    1.04
   4  -2  -5   14.65    0.98
  -4   2   5   13.90    1.13
  -4   2   5   15.12    0.96
  -4   2   5   13.97    0.94
  -4   2   5   15.00    1.19
  -4   2   5   14.73    0.99
   3  -2  -5   -0.11    0.24
   3  -2  -5    0.36    0.25
   3  -2  -5    0.82    0.33
  -3   2   5    0.65    0.24
  -3   2   5    0.14    0.17
  -3   2   5    0.71    0.32
  -3   2   5    0.50    0.22
   2  -2  -5   21.15    1.23
   2  -2  -5   19.18    1.14
   2  -2  -5   16.97    1.27
   2  -2  -5   20.48    1.24
  -2   2   5   20.85    1.23
  -2   2   5   21.49    1.29
  -2   2   5   20.97    1.10
  -2   2   5   21.80    1.18
  -2   2   5   21.72    1.24
   1  -2  -5   20.40    1.25
   1  -2  -5   19.33    1.27
   1  -2  -5   19.73    1.21
   1  -2  -5   20.61    1.20
  -1   2   5   22.17    1.17
  -1   2   5   22.42    1.25
  -1   2   5   22.65    1.26
  -1   2   5   21.86    1.17
  -1   2   5   21.84    1.24
   0  -2  -5    0.20    0.13
   0  -2  -5    0.59    0.18
   0  -2  -5    0.42    0.13
   0  -2  -5    0.63    0.19
   0   2   5    0.67    0.09
   0   2   5    0.40    0.13
   0   2   5    0.40    0.15
   0   2   5    0.50    0.14
   0   2   5    0.54    0.12
  -1  -2  -5   29.24    1.63
  -1  -2  -5   31.71    1.61
  -1  -2  -5   28.00    1.65
   1   2   5   29.23    1.61
   1   2   5   29.73    1.62
   1   2   5   29.52    1.57
   1   2   5   25.37    1.55
  -2  -2  -5    2.24    0.17
  -2  -2  -5    1.99    0.22
  -2  -2  -5    2.05    0.31
  -2  -2  -5    2.09    0.26
   2   2   5    2.02    0.18
   2   2   5    2.02    0.22
   2   2   5    1.94    0.28
   2   2   5    2.17    0.25
   2   2   5    1.71    0.23
  -3  -2  -5   40.93    2.18
  -3  -2  -5   38.92    2.28
  -3  -2  -5   41.87    2.16
  -3  -2  -5   43.17    2.24
   3   2   5   37.25    2.27
   3   2   5   37.44    2.17
   3   2   5   40.87    2.22
   3   2   5   38.20    2.20
   3   2   5   40.54    2.17
  -4  -2  -5    1.52    0.21
  -4  -2  -5    1.59    0.30
  -4  -2  -5    2.19    0.40
  -4  -2  -5    1.53    0.19
   4   2   5    1.67    0.28
   4   2   5    2.56    0.30
   4   2   5    1.69    0.41
   4   2   5    1.83    0.18
   4   2   5    1.88    0.24
  -5  -2  -5   12.19    0.77
  -5  -2  -5   12.37    0.90
  -5  -2  -5   12.11    0.95
   5   2   5   11.50    0.84
   5   2   5   11.81    0.79
   5   2   5   12.98    0.82
   5   2   5   10.27    1.01
  -6  -2  -5    1.68    0.32
  -6  -2  -5    1.94    0.51
  -6  -2  -5    1.02    0.40
   6   2   5    1.96    0.40
   6   2   5    2.04    0.32
   6   2   5    2.19    0.36
   6   2   5    1.65    0.61
  -7  -2  -5   21.83    1.43
  -7  -2  -5   24.43    1.65
   7   2   5   21.55    1.83
   7   2   5   23.46    1.45
   7   2   5   22.09    1.50
  -8  -2  -5   -0.04    0.68
   8   2   5    0.10    0.37
   8   2   5    0.02    0.47
   8   2   5    1.45    0.93
  -9  -2  -5    2.44    0.95
   9   2   5    1.56    0.54
   9   2   5    1.77    1.19
   9   2   5    2.41    0.72
 -10  -2  -5    0.86    0.59
 -10  -2  -5    0.00    1.21
  10   2   5    0.60    0.84
  10   2   5    1.05    0.58
  10   2   5    0.19    1.39
   8  -3  -5    1.74    0.88
   8  -3  -5    1.52    0.78
  -8   3   5    0.92    0.48
  -8   3   5    0.90    1.13
   7  -3  -5    0.36    0.64
   7  -3  -5    1.63    0.71
  -7   3   5   -0.53    0.89
  -7   3   5   -0.04    0.38
   6  -3  -5    2.20    0.59
   6  -3  -5    2.08    0.62
  -6   3   5    2.30    0.46
  -6   3   5    3.35    0.54
  -6   3   5    1.97    0.77
   5  -3  -5    3.99    0.61
   5  -3  -5    3.68    0.60
  -5   3   5    4.71    0.55
  -5   3   5    2.67    0.50
  -5   3   5    4.58    0.78
   4  -3  -5    4.73    0.60
   4  -3  -5    6.04    0.68
  -4   3   5    4.66    0.73
  -4   3   5    5.46    0.53
  -4   3   5    4.70    0.53
   3  -3  -5   20.09    1.27
   3  -3  -5   16.48    1.35
   3  -3  -5   20.22    1.26
  -3   3   5   21.23    1.39
  -3   3   5   20.74    1.27
  -3   3   5   19.26    1.06
  -3   3   5   21.94    1.22
  -3   3   5   20.06    1.25
   2  -3  -5   23.46    1.43
   2  -3  -5   25.62    1.51
   2  -3  -5   25.54    1.54
   2  -3  -5   23.43    1.59
  -2   3   5   25.81    1.41
  -2   3   5   27.05    1.60
  -2   3   5   26.58    1.46
  -2   3   5   28.02    1.54
  -2   3   5   26.71    1.53
   1  -3  -5    2.08    0.31
   1  -3  -5    1.26    0.27
   1  -3  -5    1.72    0.24
   1  -3  -5    1.20    0.29
  -1   3   5    1.50    0.26
  -1   3   5    1.70    0.30
  -1   3   5    1.54    0.27
  -1   3   5    1.52    0.18
  -1   3   5    1.50    0.21
   0  -3  -5    1.60    0.26
   0  -3  -5    1.59    0.28
   0  -3  -5    1.81    0.31
   0  -3  -5    1.82    0.24
   0   3   5    1.94    0.26
   0   3   5    1.77    0.26
   0   3   5    1.73    0.23
   0   3   5    1.68    0.23
  -1  -3  -5   28.84    1.73
  -1  -3  -5   28.78    1.77
  -1  -3  -5   31.23    1.71
   1   3   5   30.55    1.73
   1   3   5   32.64    1.71
   1   3   5   31.84    1.69
   1   3   5   31.27    1.72
   1   3   5   28.85    1.67
  -2  -3  -5    0.25    0.12
[truncated: 439,503 more chars]
